# Supplementary material for: Bacteria break through one-micrometer-square passages by flagellar wrapping
Source: Nat Commun. 2026 Jan 20;17:713. doi: 10.1038/s41467-025-67507-9 (PMC12820085; doi:10.1038/s41467-025-67507-9)
Supplement: Supplementary file 24 — Source Data [file 41467_2025_67507_MOESM24_ESM.xlsx]

## Sheet: Fig 1d
	Hour	M2	M3	M4B	M4
	1	4	23	2	1	N=30
	2.5	1	15	8	6	N=30
	4	1	4	4	21	N=30

## Sheet: Fig 1e
cell number	1		2		3		4		5		6		7		8		9		10		11		12		13		14		15
	time	x position	time	x position	time	x position	time	x position	time	x position	time	x position	time	x position	time	x position	time	x position	time	x position	time	x position	time	x position	time	x position	time	x position	time	x position
	0	0	0	0	0	0	0	0	0	0	0	0	0	0	0	0	0	0	0	0	0	0	0	0	0	0	0	0	0	0
	0.2	-0.0453417	0.2	0	0.2	-0.586	0.2	1.758	0.2	-0.293	0.2	-2.48429	0.2	0.904812	0.2	0.324555	0.25	0.303047	0.25	-0.88869	0.25	0	0.25	0.293	0.25	-0.586	0.25	1.172	0.25	0
	0.4	0	0.4	-0.293	0.4	-1.465	0.4	2.344	0.4	0	0.4	-3.71113	0.4	1.19621	0.4	0.0340184	0.5	0.0102256	0.5	-0.313273	0.5	0	0.5	-0.586	0.5	-0.586	0.5	3.516	0.5	0
	0.6	0	0.6	-0.879	0.6	-0.879	0.6	1.758	0.6	-0.586	0.6	-4.29392	0.6	1.19621	0.6	0	0.75	0.0102256	0.75	-0.292822	0.75	0.879	0.75	0.293	0.75	0.293	0.75	3.809	0.75	0
	0.8	-0.0226709	0.8	-0.879	0.8	-2.051	0.8	2.93	0.8	-0.586	0.8	-2.39241	0.8	0.644044	0.8	-0.0170092	1	0.0102256	1	0.292822	1	0.293	1	0.586	1	0.293	1	8.204	1	0.879
	1	-0.0226709	1	-0.293	1	-2.93	1	2.051	1	-0.879	1	-2.94458	1	-0.322022	1	0.0510276	1.25	0.0102256	1.25	0.878465	1.25	0.879	1.25	0.586	1.25	-0.879	1.25	10.841	1.25	1.758
	1.2	-0.0226709	1.2	-0.586	1.2	-2.637	1.2	2.344	1.2	-2.051	1.2	0.138261	1.2	0.552163	1.2	-0.307545	1.5	0	1.5	1.45388	1.5	0.293	1.5	0.293	1.5	0	1.5	11.72	1.5	1.758
	1.4	0.278867	1.4	0	1.4	-3.516	1.4	1.758	1.4	-1.172	1.4	1.36509	1.4	-0.490909	1.4	-0.0170092	1.75	0	1.75	2.04975	1.75	0.879	1.75	0.586	1.75	0	1.75	12.599	1.75	1.758
	1.6	-0.0453417	1.6	0.293	1.6	-3.809	1.6	1.172	1.6	-0.879	1.6	2.69956	1.6	1.45697	1.6	-0.0170092	2	0	2	2.04975	2	1.172	2	0.586	2	0.586	2	11.427	2	2.344
	1.8	-2.03593	1.8	1.172	1.8	-3.223	1.8	1.758	1.8	-1.465	1.8	2.50005	1.8	1.19621	1.8	0.307545	2.25	0.0102256	2.25	2.04975	2.25	1.172	2.25	1.465	2.25	-0.586	2.25	10.548	2.25	4.102
	2	-2.38281	2	1.465	2	-3.516	2	1.758	2	-0.879	2	2.46942	2	1.4876	2	0.307545	2.5	0.0102256	2.5	1.75693	2.5	2.344	2.5	2.93	2.5	0	2.5	10.841	2.5	4.688
	2.2	-3.33277	2.2	1.758	2.2	-4.395	2.2	1.758	2.2	-1.465	2.2	2.79144	2.2	2.26991	2.2	0.307545	2.75	0.0102256	2.75	1.75693	2.75	1.465	2.75	4.981	2.75	-0.586	2.75	11.72	2.75	4.688
	2.4	-4.3734	2.4	1.758	2.4	-4.395	2.4	1.758	2.4	-2.051	2.4	4.27904	2.4	3.58862	2.4	0.307545	3	0.0102256	3	1.75693	3	2.051	3	7.032	3	-0.586	3	12.599	3	5.86
	2.6	-5.34603	2.6	1.758	2.6	-4.395	2.6	2.344	2.6	-2.051	2.6	4.50918	2.6	3.81876	2.6	0.307545	3.25	0.303047	3.25	1.75693	3.25	2.051	3.25	6.153	3.25	-0.586	3.25	14.943	3.25	5.86
	2.8	-6.57485	2.8	2.051	2.8	-4.395	2.8	1.465	2.8	-2.344	2.8	6.22693	2.8	3.75751	2.8	0.307545	3.5	1.47433	3.5	1.75693	3.5	1.465	3.5	7.325	3.5	-0.586	3.5	15.236	3.5	6.446
	3	-8.21856	3	2.637	3	-4.395	3	2.051	3	-2.051	3	4.50918	3	4.37092	3	1.60576	3.75	3.51386	3.75	2.04975	3.75	1.172	3.75	7.618	3.75	-0.586	3.75	13.185	3.75	4.688
	3.2	-8.88965	3.2	2.93	3.2	-4.102	3.2	1.465	3.2	-1.465	3.2	5.09197	3.2	4.11016	3.2	1.65679	4	6.15948	4	2.04975	4	2.051	4	7.618	4	0.293	4	14.357	4	5.86
	3.4	-9.14585	3.4	2.637	3.4	-4.981	3.4	1.758	3.4	-1.465	3.4	4.53981	3.4	4.27904	3.4	1.96434	4.25	7.03794	4.25	2.04975	4.25	2.637	4.25	5.86	4.25	0.293	4.25	13.771	4.25	5.86
	3.6	-8.86698	3.6	2.637	3.6	-4.981	3.6	0.879	3.6	-0.586	3.6	5.06135	3.6	4.7542	3.6	0.324555	4.5	7.04817	4.5	2.04975	4.5	2.637	4.5	6.446	4.5	0.293	4.5	13.185	4.5	5.274
	3.8	-8.28657	3.8	3.223	3.8	-4.395	3.8	0.879	3.8	0.293	3.8	3.60437	3.8	5.62838	3.8	0.375582	4.75	6.14925	4.75	2.04975	4.75	2.637	4.75	6.153	4.75	-0.586	4.75	13.185	4.75	6.446
	4	-8.86698	4	4.395	4	-4.102	4	2.051	4	0.879	4	3.54312	4	6.88584	4	-0.0170092	5	6.13903	5	2.05998	5	2.637	5	7.325	5	-0.586	5	14.943	5	6.739
	4.2	-8.5201	4.2	4.395	4.2	-4.102	4.2	2.344	4.2	1.758	4.2	3.3436	4.2	8.48108	4.2	1.2642	5.25	7.03794	5.25	2.34257	5.25	3.223	5.25	8.79	5.25	-0.586	5.25	14.064	5.25	5.86
	4.4	-9.5154	4.4	4.688	4.4	-4.102	4.4	2.344	4.4	2.637	4.4	2.99096	4.4	9.0945	4.4	0.717146	5.5	8.846	5.5	2.03953	5.5	2.637	5.5	9.962	5.5	-0.586	5.5	14.943	5.5	5.86
	4.6	-9.5154	4.6	4.102	4.6	-4.688	4.6	2.637	4.6	3.809	4.6	3.86514	4.6	10.4902	4.6	0.341564	5.75	9.74491	5.75	2.03953	5.75	3.223	5.75	11.72	5.75	0	5.75	13.185	5.75	6.446
	4.8	-8.86698	4.8	4.102	4.8	-3.516	4.8	2.93	4.8	3.223	4.8	4.57044	4.8	11.6864	4.8	1.00768	6	10.906	6	2.03953	6	2.637	6	13.478	6	0	6	13.771	6	7.618
	5	-9.19119	5	4.981	5	-2.637	5	2.344	5	4.395	5	3.05221	5	13.1434	5	0.973664	6.25	12.0875	6.25	2.34257	6.25	3.809	6.25	15.236	6.25	0	6.25	14.357	6.25	7.618
	5.2	-9.2592	5.2	5.567	5.2	-2.344	5.2	1.758	5.2	5.274	5.2	3.60437	5.2	14.5697	5.2	0.307545	6.5	11.7844	6.5	2.63539	6.5	2.344	6.5	16.701	6.5	0	6.5	15.529	6.5	7.618
	5.4	-9.53807	5.4	6.153	5.4	-2.051	5.4	2.344	5.4	6.446	5.4	4.80058	5.4	15.7966	5.4	0.324555	6.75	12.3701	6.75	2.63539	6.75	3.809	6.75	16.994	6.75	0	6.75	16.115	6.75	6.739
	5.6	-8.88965	5.6	6.446	5.6	0	5.6	2.344	5.6	7.325	5.6	5.67476	5.6	17.2536	5.6	0.598082	7	11.7947	7	2.62517	7	4.981	7	14.064	7	0	7	16.408	7	8.204
	5.8	-8.91232	5.8	7.618	5.8	2.051	5.8	2.637	5.8	5.274	5.8	5.06135	5.8	19.3852	5.8	0.922636	7.25	11.1783	7.25	2.03953	7.25	3.516	7.25	13.185	7.25	0	7.25	15.529	7.25	8.79
	6	-7.59282	6	8.204	6	3.223	6	2.637	6	2.93	6	5.15323	6	20.2594	6	-0.358573	7.5	10.6132	7.5	1.75693	7.5	3.809	7.5	12.892	7.5	0	7.5	16.115	7.5	10.255
	6.2	-7.59282	6.2	9.376	6.2	3.809	6.2	2.344	6.2	2.344	6.2	4.47856	6.2	22.3604	6.2	-0.324555	7.75	10.5825	7.75	1.46411	7.75	4.395	7.75	12.892	7.75	0	7.75	16.408	7.75	13.478
	6.4	-6.31865	6.4	10.548	6.4	2.93	6.4	1.758	6.4	0	6.4	4.53981	6.4	24.1394	6.4	0.615091	8	9.44187	8	0.282596	8	3.223	8	14.064	8	0	8	15.529	8	14.65
	6.6	-5.67024	6.6	10.255	6.6	2.344	6.6	2.344	6.6	-1.465	6.6	5.90491	6.6	25.305	6.6	-0.0340184	8.25	8.83577	8.25	0	8.25	3.223	8.25	14.65	8.25	0	8.25	16.115	8.25	16.115
	6.8	-5.34603	6.8	9.669	6.8	1.758	6.8	1.758	6.8	-1.758	6.8	5.09197	6.8	26.7926	6.8	0.615091	8.5	8.82555	8.5	-0.0204511	8.5	3.223	8.5	16.701	8.5	0	8.5	15.529	8.5	17.58
	7	-4.00385	7	9.669	7	1.465	7	2.344	7	-1.465	7	5.414	7	28.2802	7	0.905627	8.75	8.83577	8.75	0.282596	8.75	3.516	8.75	17.873	8.75	0	8.75	15.236	8.75	18.752
	7.2	-4.41875	7.2	9.669	7.2	1.465	7.2	2.344	7.2	-3.223	7.2	5.61351	7.2	29.6759	7.2	0.256518	9	9.69379	9	1.7467	9	3.223	9	19.338	9	0	9	15.236	9	18.752
	7.4	-4.67494	7.4	9.962	7.4	-2.051	7.4	1.465	7.4	-3.223	7.4	6.77909	7.4	31.4243	7.4	-0.375582	9.25	9.71424	9.25	1.75693	9.25	3.516	9.25	19.924	9.25	0	9.25	15.236	9.25	18.459
	7.6	-4.07187	7.6	10.841	7.6	-3.809	7.6	1.465	7.6	-3.223	7.6	7.10111	7.6	31.1941	7.6	-0.0340184	9.5	8.85622	9.5	2.03953	9.5	3.809	9.5	20.51	9.5	0	9.5	14.943	9.5	18.752
	7.8	-4.0492	7.8	11.72	7.8	-4.102	7.8	1.172	7.8	-2.344	7.8	7.71453	7.8	32.0377	7.8	0.341564	9.75	8.20923	9.75	2.0702	9.75	3.223	9.75	19.924	9.75	0	9.75	14.943	9.75	18.459
	8	-3.35544	8	13.771	8	-4.395	8	1.172	8	-1.465	8	7.45376	8	32.9425	8	0.990673	10	7.90618	10	2.05998	10	4.688	10	21.096	10	0	10	16.701	10	18.166
	8.2	-2.38281	8.2	14.943	8.2	-4.981	8.2	1.758	8.2	-0.293	8.2	7.80641	8.2	33.8167	8.2	0.358573	10.25	6.98681	10.25	2.05998	10.25	4.688	10.25	20.51	10.25	0	10.25	16.115	10.25	18.166
	8.4	-1.36485	8.4	15.529	8.4	-4.688	8.4	1.758	8.4	-0.293	8.4	7.48439	8.4	33.7861	8.4	0.0340184	10.5	6.4114	10.5	1.76715	10.5	4.688	10.5	20.51	10.5	2.637	10.5	16.408	10.5	19.631
	8.6	-0.346879	8.6	16.115	8.6	-4.395	8.6	1.758	8.6	2.051	8.6	8.29732	8.6	34.6602	8.6	-0.324555	10.75	6.4114	10.75	1.76715	10.75	3.516	10.75	20.217	10.75	1.758	10.75	16.408	10.75	21.682
	8.8	-0.301537	8.8	17.287	8.8	-4.981	8.8	1.758	8.8	3.223	8.8	8.64997	8.8	34.9516	8.8	0	11	6.4114	11	1.76715	11	3.809	11	19.045	11	2.344	11	16.115	11	22.268
	9	0.301537	9	18.459	9	-4.981	9	1.758	9	4.688	9	8.58871	9	34.9516	9	-0.0340184	11.25	6.4114	11.25	1.76715	11.25	3.516	11.25	19.045	11.25	2.344	11.25	15.236	11.25	22.268
	9.2	0.648417	9.2	18.752	9.2	-4.981	9.2	2.344	9.2	5.86	9.2	8.35857	9.2	34.9516	9.2	0.324555	11.5	6.4114	11.5	1.76715	11.5	4.395	11.5	18.166	11.5	2.344	11.5	14.064	11.5	21.975
	9.4	0.648417	9.4	19.045	9.4	-4.981	9.4	1.758	9.4	7.032	9.4	9.20213	9.4	34.9516	9.4	0.324555	11.75	6.97659	11.75	1.76715	11.75	4.395	11.75	17.873	11.75	2.93	11.75	14.064	11.75	23.147
	9.6	0.927283	9.6	19.045	9.6	-4.981	9.6	2.344	9.6	7.032	9.6	9.72367	9.6	34.9516	9.6	0.0170092	12	6.69399	12	1.76715	12	3.516	12	16.408	12	4.688	12	14.064	12	23.147
	9.8	0.927283	9.8	19.631	9.8	-4.981	9.8	0.586	9.8	5.274	9.8	10.6591	9.8	34.9516	9.8	0.324555	12.25	7.57246	12.25	1.76715	12.25	4.395	12.25	16.408	12.25	4.102	12.25	12.892	12.25	25.198
	10	1.3195	10	21.389	10	-4.981	10	1.758	10	4.395	10	10.1376	10	34.9516	10	-0.307545	12.5	7.57246	12.5	1.76715	12.5	3.516	12.5	15.236	12.5	4.102	12.5	12.892	12.5	26.37
	10.2	3.28742	10.2	21.975	10.2	-4.981	10.2	0.879	10.2	3.223	10.2	12.0548	10.2	34.9516	10.2	0	12.75	7.26941	12.75	1.76715	12.75	3.223	12.75	13.185	12.75	4.981	12.75	14.064	12.75	26.37
	10.4	4.53892	10.4	22.268	10.4	-4.981	10.4	2.344	10.4	0	10.4	12.4381	10.4	34.6602	10.4	-0.307545	13	8.4407	13	1.76715	13	4.395	13	11.72	13	5.86	13	15.236	13	27.835
	10.6	5.21	10.6	22.268	10.6	-4.688	10.6	2.637	10.6	-1.465	10.6	14.2171	10.6	34.6296	10.6	0.649109	13.25	9.02634	13.25	1.76715	13.25	4.395	13.25	10.841	13.25	6.153	13.25	14.357	13.25	27.542
	10.8	4.23738	10.8	22.268	10.8	-4.981	10.8	1.758	10.8	-1.465	10.8	16.088	10.8	34.3076	10.8	-0.324555	13.5	9.9048	13.5	1.76715	13.5	3.809	13.5	10.548	13.5	5.274	13.5	13.185	13.5	28.128
	11	4.93114	11	23.733	11	-4.981	11	1.758	11	-0.586	11	15.2138	11	34.3076	11	0.222499	13.75	11.0965	13.75	1.76715	13.75	3.809	13.75	8.79	13.75	5.274	13.75	13.771	13.75	28.128
	11.2	6.4615	11.2	25.784	11.2	-4.395	11.2	1.758	11.2	1.465	11.2	13.9257	11.2	34.3076	11.2	1.19616	14	12.5606	14	1.76715	14	4.395	14	7.618	14	6.153	14	16.115	14	27.542
	11.4	7.82634	11.4	31.644	11.4	-4.688	11.4	1.758	11.4	0.879	11.4	12.852	11.4	34.3076	11.4	0.0170092	14.25	13.4391	14.25	1.76715	14.25	3.809	14.25	9.376	14.25	5.274	14.25	18.459	14.25	28.128
	11.6	8.17322	11.6	33.109	11.6	-4.688	11.6	2.344	11.6	2.051	11.6	13.2817	11.6	34.3076	11.6	0.307545	14.5	12.8535	14.5	1.76715	14.5	3.809	14.5	10.548	14.5	5.274	14.5	18.459	14.5	28.714
	11.8	9.44738	11.8	34.867	11.8	-4.981	11.8	0.293	11.8	2.637	11.8	12.9596	11.8	34.3688	11.8	0.358573	14.75	12.5504	14.75	1.76715	14.75	4.688	14.75	12.013	14.75	5.274	14.75	17.287	14.75	28.128
	12	10.7215	12	37.797	12	-4.981	12	0.879	12	3.809	12	13.1898	12	34.6296	12	0.358573	15	12.8739	15	1.76715	15	4.395	15	14.357	15	5.86	15	15.529	15	26.956
	12.2	11.6715	12.2	39.555	12.2	-4.981	12.2	0.879	12.2	4.102	12.2	15.8123	12.2	34.9516	12.2	0.922636	15.25	12.5606	15.25	1.76715	15.25	4.688	15.25	15.822	15.25	5.86	15.25	16.115	15.25	28.128
	12.4	12.923	12.4	39.555	12.4	-4.981	12.4	0.586	12.4	4.102	12.4	17.3306	12.4	34.9823	12.4	0.922636	15.5	12.2678	15.5	1.76715	15.5	4.395	15.5	18.166	15.5	5.86	15.5	15.529	15.5	28.714
	12.6	13.2699	12.6	38.969	12.6	-4.981	12.6	0.586	12.6	4.981	12.6	17.8215	12.6	34.921	12.6	0.922636	15.75	13.1463	15.75	1.76715	15.75	4.395	15.75	18.752	15.75	5.86	15.75	17.58	15.75	27.542
	12.8	13.5261	12.8	39.262	12.8	-3.809	12.8	0.586	12.8	5.86	12.8	18.3124	12.8	34.9516	12.8	0.922636	16	12.5709	16	1.76715	16	4.395	16	20.217	16	5.86	16	19.045	16	27.542
	13	14.9136	13	39.262	13	-3.809	13	0.586	13	6.446	13	19.8612	13	34.9516	13	0.922636	16.25	12.2883	16.25	1.76715	16.25	4.688	16.25	19.924	16.25	5.86	16.25	22.561	16.25	28.128
	13.2	15.4713	13.2	40.141	13.2	-4.981	13.2	0.586	13.2	4.395	13.2	21.0268	13.2	35.1818	13.2	0.922636	16.5	12.5811	16.5	0.303047	16.5	4.688	16.5	19.338	16.5	5.86	16.5	26.077	16.5	27.835
	13.4	15.2151	13.4	40.434	13.4	-4.981	13.4	1.172	13.4	1.758	13.4	20.5359	13.4	35.1818	13.4	0.922636	16.75	12.8739	16.75	0.303047	16.75	4.688	16.75	17.873	16.75	5.86	16.75	26.956	16.75	26.956
	13.6	16.512	13.6	41.02	13.6	-4.981	13.6	2.051	13.6	0.879	13.6	20.766	13.6	34.9823	13.6	0.922636	17	13.4391	17	-1.17129	17	4.688	17	17.58	17	5.86	17	27.835	17	27.835
	13.8	16.1424	13.8	40.727	13.8	-4.981	13.8	0.879	13.8	1.465	13.8	20.7354	13.8	34.8291	13.8	0.922636	17.25	13.4596	17.25	-1.17129	17.25	4.688	17.25	16.701	17.25	4.688	17.25	26.956	17.25	27.835
	14	16.8588	14	41.02	14	-4.981	14	1.465	14	0.879	14	20.9962	14	35.0129	14	0.922636	17.5	13.1667	17.5	-0.878465	17.5	4.688	17.5	15.822	17.5	4.688	17.5	26.956	17.5	27.835
	14.2	16.8588	14.2	40.727	14.2	-4.981	14.2	0.879	14.2	1.465	14.2	22.1766	14.2	35.2737	14.2	0.922636	17.75	12.2883	17.75	-0.585643	17.75	4.688	17.75	15.236	17.75	4.688	17.75	26.956	17.75	27.542
	14.4	18.5025	14.4	40.434	14.4	-4.981	14.4	0.879	14.4	0.879	14.4	25.4739	14.4	34.921	14.4	0.922636	18	11.672	18	0	18	4.688	18	15.822	18	4.688	18	28.128	18	28.128
	14.6	19.1283	14.6	40.434	14.6	-4.981	14.6	0.586	14.6	-0.586	14.6	27.9739	14.6	34.8598	14.6	0.922636	18.25	11.975	18.25	0.585643	18.25	4.688	18.25	15.529	18.25	4.688	18.25	31.351	18.25	27.542
	14.8	20.1463	14.8	40.727	14.8	-4.981	14.8	1.172	14.8	-2.051	14.8	29.661	14.8	34.8598	14.8	0.307545	18.5	12.2781	18.5	1.17129	18.5	4.688	18.5	16.408	18.5	4.688	18.5	34.867	18.5	28.128
	15	20.8173	15	40.727	15	-4.981	15	1.758	15	-1.758	15	30.2438	15	35.243	15	0.307545	18.75	13.4391	18.75	1.17129	18.75	4.688	18.75	15.529	18.75	4.981	18.75	34.867	18.75	27.835
	15.2	20.8627	15.2	43.95	15.2	-4.981	15.2	2.344	15.2	-2.051	15.2	32.575	15.2	35.2124	15.2	0.307545	19	14.9237	19	1.77738	19	4.688	19	15.822	19	4.981	19	33.109	19	26.956
	15.4	20.8627	15.4	44.536	15.4	-4.981	15.4	2.344	15.4	-2.637	15.4	34.354	15.4	35.3813	15.4	0.307545	19.25	16.1052	19.25	2.0702	19.25	4.981	19.25	16.408	19.25	4.981	19.25	33.695	19.25	26.663
	15.6	20.4931	15.6	45.415	15.6	-4.981	15.6	2.637	15.6	-2.93	15.6	37.5899	15.6	34.8904	15.6	0.307545	19.5	15.4991	19.5	2.0702	19.5	5.567	19.5	15.529	19.5	4.981	19.5	37.211	19.5	27.835
	15.8	21.5111	15.8	46.88	15.8	-4.981	15.8	2.93	15.8	-2.637	15.8	37.912	15.8	35.1512	15.8	0.307545	19.75	15.2165	19.75	1.75693	19.75	4.981	19.75	15.822	19.75	4.981	19.75	36.039	19.75	27.835
	16	22.4837	16	49.224	16	-4.981	16	2.344	16	-1.172	16	37.2067	16	35.3043	16	0.307545	20	15.2165	20	0.898916	20	5.86	20	15.822	20	4.981	20	36.039	20	28.714
	16.2	25.4243	16.2	52.447	16.2	-4.981	16.2	2.637	16.2	-0.293	16.2	33.0353	16.2	35.5344	16.2	0.307545	20.25	16.398	20.25	0.898916	20.25	5.86	20.25	16.701	20.25	4.981	20.25	35.16	20.25	29.007
	16.4	26.1407	16.4	53.033	16.4	-4.981	16.4	2.344	16.4	-0.293	16.4	27.6519	16.4	35.2124	16.4	0.307545	20.5	18.1447	20.5	0.898916	20.5	4.981	20.5	16.994	20.5	4.981	20.5	36.332	20.5	27.542
	16.6	27.4602	16.6	51.861	16.6	-4.981	16.6	2.344	16.6	0.879	16.6	22.5905	16.6	35.2737	16.6	0.307545	20.75	19.9016	20.75	4.37187	20.75	4.981	20.75	16.994	20.75	4.981	20.75	38.676	20.75	26.956
	16.8	29.0132	16.8	49.517	16.8	-4.981	16.8	1.172	16.8	1.172	16.8	19.7536	16.8	35.1512	16.8	0.307545	21	20.7801	21	4.35142	21	5.567	21	18.752	21	4.981	21	39.555	21	29.007
	17	30.0312	17	50.103	17	-4.981	17	1.758	17	2.051	17	15.9655	17	34.9823	17	0.307545	21.25	20.2354	21.25	3.776	21.25	4.981	21.25	19.338	21.25	4.981	21.25	43.657	21.25	28.714
	17.2	31.0492	17.2	49.81	17.2	-4.981	17.2	1.758	17.2	3.223	17.2	12.929	17.2	35.1512	17.2	1.31523	21.5	19.9425	21.5	4.06882	21.5	4.688	21.5	21.096	21.5	4.981	21.5	45.415	21.5	27.835
	17.4	33.9217	17.4	50.103	17.4	-4.981	17.4	1.758	17.4	4.688	17.4	10.0614	17.4	35.3043	17.4	1.29822	21.75	20.5282	21.75	3.20059	21.75	5.567	21.75	21.682	21.75	2.344	21.75	44.536	21.75	27.542
	17.6	34.6155	17.6	50.103	17.6	-4.981	17.6	1.758	17.6	5.567	17.6	10.8586	17.6	35.1818	17.6	1.09273	22	21.1138	22	3.20059	22	5.567	22	21.682	22	2.637	22	44.536	22	27.835
	17.8	35.935	17.8	50.396	17.8	-4.981	17.8	0.879	17.8	6.153	17.8	11.2883	17.8	34.9516	17.8	2.01536	22.25	22.6597	22.25	4.06882	22.25	5.86	22.25	21.389	22.25	2.344	22.25	43.657	22.25	28.128
	18	36.1912	18	50.982	18	-4.981	18	1.465	18	6.153	18	10.0614	18	35.2124	18	2.01536	22.5	24.7197	22.5	4.06882	22.5	5.567	22.5	21.389	22.5	2.344	22.5	43.071	22.5	28.128
	18.2	37.1411	18.2	51.568	18.2	-4.981	18.2	1.172	18.2	7.911	18.2	10.3528	18.2	35.0899	18.2	2.73251	22.75	24.4269	22.75	4.07905	22.75	6.153	22.75	21.096	22.75	2.344	22.75	42.192	22.75	28.128
	18.4	40.0363	18.4	51.861	18.4	-4.981	18.4	1.172	18.4	8.497	18.4	10.7667	18.4	34.9823	18.4	4.3893	23	23.831	23	4.07905	23	6.153	23	21.096	23	2.344	23	42.485	23	28.128
	18.6	40.059	18.6	53.912	18.6	-4.981	18.6	1.465	18.6	9.376	18.6	11.0275	18.6	33.9856	18.6	4.67984	23.25	23.5382	23.25	3.78623	23.25	4.981	23.25	21.389	23.25	2.344	23.25	44.829	23.25	28.128
	18.8	42.3058	18.8	55.377	18.8	-4.981	18.8	1.172	18.8	8.497	18.8	11.0581	18.8	35.0129	18.8	5.27792	23.5	24.1545	23.5	3.50363	23.5	5.86	23.5	21.682	23.5	2.344	23.5	48.052	23.5	28.128
	19	43.3464	19	55.67	19	-4.981	19	1.758	19	8.497	19	8.84948	19	35.0129	19	5.63649	23.75	23.5178	23.75	3.78623	23.75	5.86	23.75	22.561	23.75	2.344	23.75	46.88	23.75	28.128
	19.2	44.4097	19.2	55.963	19.2	-4.981	19.2	1.172	19.2	8.204	19.2	9.98443	19.2	35.1818	19.2	7.27627	24	23.5178	24	3.20059	24	5.86	24	22.268	24	2.344	24	47.173	24	28.128
	19.4	45.7066	19.4	55.67	19.4	-4.981	19.4	1.465	19.4	8.79	19.4	10.0457	19.4	34.9823	19.4	7.92538	24.25	23.8412	24.25	3.49341	24.25	5.86	24.25	22.268	24.25	2.344	24.25	51.861	24.25	28.128
	19.6	46.3776	19.6	55.377	19.6	-4.981	19.6	1.758	19.6	8.497	19.6	9.98443	19.6	35.7033	19.6	9.87271	24.5	24.3962	24.5	2.92822	24.5	5.86	24.5	22.268	24.5	2.344	24.5	56.549	24.5	28.714
	19.8	42.766	19.8	55.377	19.8	-4.981	19.8	1.758	19.8	9.083	19.8	10.0763	19.8	35.3043	19.8	9.87271	24.75	26.4664	24.75	5.52271	24.75	5.86	24.75	22.561	24.75	2.344	24.75	59.479	24.75	28.714
	20	42.3965	20	55.67	20	-4.981	20	3.809	20	9.962	20	9.00262	20	35.2737	20	10.2313	25	26.4766	25	4.66469	25	5.86	25	22.854	25	2.344	25	57.721	25	28.714
	20.2	40.059	20.2	55.377	20.2	-4.981	20.2	4.688	20.2	10.548	20.2	9.92318	20.2	34.9516	20.2	13.7333	25.25	27.0521	25.25	4.92684	25.25	5.86	25.25	23.44	25.25	2.344	25.25	57.135	25.25	28.714
	20.4	39.4106	20.4	55.377	20.4	-4.981	20.4	4.981	20.4	10.841	20.4	9.4629	20.4	35.1818	20.4	14.1089	25.5	27.6479	25.5	4.94729	25.5	5.86	25.5	24.026	25.5	2.344	25.5	60.065	25.5	28.714
	20.6	37.1184	20.6	55.67	20.6	-4.981	20.6	5.274	20.6	10.841	20.6	10.3065	20.6	35.9641	20.6	15.0826	25.75	28.2233	25.75	3.22104	25.75	6.153	25.75	24.612	25.75	2.344	25.75	66.511	25.75	28.714
	20.8	34.4568	20.8	55.67	20.8	-4.981	20.8	5.567	20.8	11.134	20.8	10.2452	20.8	34.6602	20.8	16.3808	26	29.3128	26	5.22989	26	6.739	26	25.198	26	2.344	26	64.167	26	28.714
	21	32.5569	21	55.67	21	-4.981	21	9.962	21	12.306	21	9.34039	21	34.7985	21	17.4225	26.25	29.0507	26.25	3.776	26.25	6.153	26.25	24.905	26.25	2.344	26.25	64.46	26.25	30.179
	21.2	30.2194	21.2	55.963	21.2	-4.981	21.2	9.376	21.2	12.599	21.2	9.43227	21.2	34.277	21.2	17.713	26.5	27.9101	26.5	5.52271	26.5	7.325	26.5	24.026	26.5	2.344	26.5	62.995	26.5	33.988
	21.4	27.2335	21.4	55.963	21.4	-4.981	21.4	9.376	21.4	9.669	21.4	9.43227	21.4	34.8291	21.4	20.2585	26.75	27.0623	26.75	5.22989	26.75	5.567	26.75	24.905	26.75	2.344	26.75	62.116	26.75	34.574
	21.6	25.3563	21.6	55.963	21.6	-4.981	21.6	9.669	21.6	5.567	21.6	9.43227	21.6	35.3813	21.6	21.5737	27	27.6173	27	4.94729	27	6.153	27	23.44	27	2.344	27	60.944	27	36.039
	21.8	24.0368	21.8	55.67	21.8	-4.981	21.8	10.548	21.8	2.93	21.8	9.43227	21.8	34.1081	21.8	23.47	27.25	27.0418	27.25	4.94729	27.25	6.153	27.25	23.733	27.25	2.344	27.25	61.237	27.25	35.16
	22	22.4157	22	55.377	22	-4.981	22	11.134	22	1.172	22	10.0763	22	34.6602	22	24.9057	27.5	26.4869	27.5	4.68514	27.5	6.153	27.5	25.198	27.5	2.344	27.5	59.772	27.5	33.988
	22.2	21.8126	22.2	55.084	22.2	-4.981	22.2	13.771	22.2	0.293	22.2	10.506	22.2	34.599	22.2	24.017	27.75	27.3244	27.75	5.25034	27.75	6.739	27.75	25.198	27.75	2.344	27.75	60.065	27.75	34.867
	22.4	21.9487	22.4	55.67	22.4	-4.981	22.4	14.064	22.4	-0.879	22.4	11.2113	22.4	34.921	22.4	24.6321	28	26.749	28	5.24011	28	6.739	28	26.37	28	2.344	28	63.288	28	35.746
	22.6	21.3002	22.6	56.256	22.6	-4.981	22.6	13.185	22.6	-1.172	22.6	11.1806	22.6	34.7521	22.6	24.6491	28.25	29.0405	28.25	5.53293	28.25	5.567	28.25	26.077	28.25	2.344	28.25	63.581	28.25	36.332
	22.8	21.2776	22.8	55.963	22.8	-4.981	22.8	12.306	22.8	-1.465	22.8	10.9199	22.8	34.7215	22.8	24.6491	28.5	29.8985	28.5	5.52271	28.5	5.567	28.5	26.37	28.5	2.344	28.5	63.581	28.5	36.039
	23	21.926	23	55.963	23	-4.981	23	12.892	23	-2.051	23	11.7634	23	34.6602	23	24.6491	28.75	32.1695	28.75	5.24011	28.75	5.567	28.75	26.077	28.75	2.344	28.75	62.995	28.75	36.332
	23.2	21.3456	23.2	55.67	23.2	-4.981	23.2	13.185	23.2	-2.051	23.2	11.472	23.2	34.6602	23.2	24.6491	29	32.4725	29	5.81553	29	5.567	29	26.37	29	2.344	29	61.237	29	37.504
	23.4	21.3456	23.4	55.67	23.4	-4.981	23.4	12.892	23.4	-2.637	23.4	11.7634	23.4	34.6909	23.4	24.3076	29.25	31.5736	29.25	5.82575	29.25	8.204	29.25	28.421	29.25	2.344	29.25	62.409	29.25	38.383
	23.6	21.3456	23.6	55.67	23.6	-4.981	23.6	12.306	23.6	-2.637	23.6	11.472	23.6	34.6909	23.6	24.3076	29.5	31.5736	29.5	5.53293	29.5	7.325	29.5	28.128	29.5	2.344	29.5	64.753	29.5	38.383
	23.8	21.3456	23.8	53.619	23.8	-4.981	23.8	12.892	23.8	-2.051	23.8	11.472	23.8	34.3995	23.8	24.3076	29.75	31.8971	29.75	4.93706	29.75	8.204	29.75	28.421	29.75	2.344	29.75	62.409	29.75	37.504
	24	21.3456	24	53.033	24	-4.981	24	12.599	24	-2.051	24	11.472	24	34.3995	24	24.3076	30	32.4623	30	4.94729	30	9.376	30	28.421	30	2.344	30	62.995	30	37.211
	24.2	21.3456	24.2	52.74	24.2	-5.274	24.2	12.013	24.2	-2.051	24.2	11.472	24.2	34.3995	24.2	24.3076	30.25	31.3115	30.25	5.24011	30.25	9.083	30.25	28.421	30.25	2.344	30.25	62.409	30.25	38.09
	24.4	21.3229	24.4	52.447	24.4	-4.688	24.4	12.013	24.4	-2.344	24.4	11.472	24.4	34.3995	24.4	24.3076	30.5	31.8664	30.5	6.10835	30.5	8.204	30.5	28.128	30.5	2.344	30.5	61.237	30.5	38.09
	24.6	20.976	24.6	52.154	24.6	-4.395	24.6	12.013	24.6	-1.465	24.6	11.472	24.6	33.7861	24.6	24.3076	30.75	33.3919	30.75	4.94729	30.75	9.376	30.75	28.128	30.75	2.344	30.75	60.065	30.75	39.555
	24.8	20.976	24.8	50.689	24.8	-3.809	24.8	10.548	24.8	-2.344	24.8	11.472	24.8	34.5684	24.8	24.3076	31	33.3817	31	4.94729	31	9.083	31	28.421	31	2.344	31	60.065	31	38.676
	25	20.976	25	52.74	25	-3.516	25	9.962	25	-2.344	25	11.472	25	34.3688	25	24.3076	31.25	36.3099	31.25	4.65447	31.25	9.376	31.25	28.128	31.25	2.344	31.25	59.772	31.25	39.848
	25.2	20.976	25.2	53.033	25.2	-3.223	25.2	9.083	25.2	-2.344	25.2	11.472	25.2	34.4301	25.2	24.3076	31.5	37.5323	31.5	4.93706	31.5	9.083	31.5	28.714	31.5	2.344	31.5	60.944	31.5	38.676
	25.4	20.976	25.4	52.447	25.4	-2.344	25.4	8.79	25.4	-2.344	25.4	11.472	25.4	34.3995	25.4	24.3076	31.75	36.9466	31.75	4.93706	31.75	7.325	31.75	28.421	31.75	2.344	31.75	60.065	31.75	38.383
	25.6	20.976	25.6	53.326	25.6	-3.809	25.6	9.376	25.6	-2.344	25.6	12.2543	25.6	34.4301	25.6	24.3076	32	38.724	32	4.94729	32	7.911	32	28.421	32	2.344	32	60.065	32	38.676
	25.8	20.976	25.8	53.033	25.8	-3.223	25.8	9.962	25.8	-2.344	25.8	14.2635	25.8	34.1081	25.8	24.3076	32.25	39.3301	32.25	4.66469	32.25	8.204	32.25	28.421	32.25	2.344	32.25	58.6	32.25	37.504
	26	20.976	26	53.326	26	-3.223	26	9.376	26	-2.344	26	13.9415	26	34.8904	26	24.3076	32.5	41.1484	32.5	4.65447	32.5	8.497	32.5	28.421	32.5	2.344	32.5	59.479	32.5	40.434
	26.2	20.976	26.2	53.033	26.2	0.293	26.2	7.911	26.2	-2.344	26.2	13.4812	26.2	34.7215	26.2	23.7095	32.75	39.3097	32.75	5.52271	32.75	8.204	32.75	28.421	32.75	2.344	32.75	57.721	32.75	40.727
	26.4	20.976	26.4	52.74	26.4	3.809	26.4	6.446	26.4	-1.465	26.4	13.9721	26.4	34.6602	26.4	23.3679	33	40.8453	33	6.1288	33	9.083	33	28.714	33	2.344	33	59.479	33	42.192
	26.6	20.976	26.6	53.033	26.6	5.567	26.6	4.981	26.6	0	26.6	15.3214	26.6	34.0775	26.6	23.7605	33.25	41.9757	33.25	5.52271	33.25	7.911	33.25	28.714	33.25	2.344	33.25	62.995	33.25	41.606
	26.8	20.976	26.8	53.619	26.8	6.153	26.8	4.688	26.8	0.879	26.8	16.1492	26.8	33.5865	26.8	23.7095	33.5	38.6933	33.5	5.52271	33.5	7.911	33.5	28.714	33.5	2.344	33.5	67.097	33.5	41.606
	27	20.976	27	53.326	27	6.446	27	3.516	27	0.586	27	18.2196	27	33.8473	27	23.7095	33.75	38.4107	33.75	5.79508	33.75	7.911	33.75	28.421	33.75	2.344	33.75	68.855	33.75	41.02
	27.2	20.976	27.2	53.326	27.2	7.325	27.2	4.688	27.2	2.637	27.2	18.833	27.2	34.0775	27.2	23.6925	34	39.5923	34	5.22989	34	8.204	34	28.421	34	2.344	34	72.664	34	40.727
	27.4	20.976	27.4	52.74	27.4	7.911	27.4	4.102	27.4	2.93	27.4	19.4158	27.4	33.7554	27.4	23.6925	34.25	40.1779	34.25	6.11858	34.25	8.204	34.25	28.421	34.25	2.344	34.25	74.715	34.25	41.02
	27.6	20.976	27.6	53.033	27.6	8.79	27.6	4.102	27.6	4.395	27.6	20.9953	27.6	33.7861	27.6	23.6925	34.5	40.7942	34.5	5.82575	34.5	8.204	34.5	28.421	34.5	2.344	34.5	73.836	34.5	41.02
	27.8	20.976	27.8	53.033	27.8	10.841	27.8	7.325	27.8	4.981	27.8	23.3877	27.8	34.1081	27.8	23.6925	34.75	41.6727	34.75	5.22989	34.75	8.204	34.75	28.421	34.75	2.344	34.75	72.957	34.75	41.02
	28	20.976	28	52.74	28	10.255	28	9.083	28	5.567	28	23.0351	28	33.4947	28	23.6925	35	41.9757	35	4.93706	35	6.153	35	28.714	35	2.344	35	73.543	35	41.899
	28.2	20.976	28.2	53.619	28.2	10.548	28.2	9.376	28.2	7.032	28.2	24.0781	28.2	34.277	28.2	23.4019	35.25	42.2788	35.25	5.22989	35.25	6.739	35.25	28.421	35.25	2.344	35.25	73.836	35.25	42.778
	28.4	20.976	28.4	53.619	28.4	10.841	28.4	9.962	28.4	7.911	28.4	24.7686	28.4	34.1081	28.4	23.4019	35.5	43.1675	35.5	5.81553	35.5	6.739	35.5	28.421	35.5	2.344	35.5	73.543	35.5	42.778
	28.6	20.976	28.6	52.74	28.6	10.841	28.6	9.962	28.6	4.981	28.6	25.6121	28.6	34.7215	28.6	23.4019	35.75	43.7531	35.75	5.22989	35.75	6.153	35.75	28.714	35.75	2.344	35.75	74.715	35.75	41.899
	28.8	20.976	28.8	53.033	28.8	10.841	28.8	9.962	28.8	2.051	28.8	25.4896	28.8	34.1081	28.8	23.4019	36	43.7531	36	5.50226	36	6.153	36	28.714	36	2.344	36	73.543	36	42.192
	29	20.976	29	52.74	29	9.962	29	10.548	29	-0.293	29	26.6858	29	34.3995	29	23.4019	36.25	43.7531	36.25	5.20943	36.25	6.153	36.25	28.421	36.25	2.344	36.25	73.543	36.25	41.899
	29.2	20.976	29.2	53.033	29.2	9.669	29.2	10.255	29.2	-1.172	29.2	26.7165	29.2	34.3688	29.2	23.3509	36.5	43.7531	36.5	5.25034	36.5	6.153	36.5	28.421	36.5	2.344	36.5	76.18	36.5	42.192
	29.4	20.976	29.4	53.033	29.4	10.255	29.4	10.548	29.4	-2.051	29.4	27.0691	29.4	34.4301	29.4	23.0094	36.75	41.0359	36.75	5.53293	36.75	6.153	36.75	28.421	36.75	2.344	36.75	80.575	36.75	41.606
	29.6	20.976	29.6	53.326	29.6	9.669	29.6	9.669	29.6	-1.758	29.6	27.8969	29.6	34.6909	29.6	23.0094	37	42.8542	37	5.79508	37	6.153	37	28.421	37	2.344	37	81.747	37	42.778
	29.8	20.976	29.8	53.033	29.8	10.255	29.8	7.911	29.8	-2.344	29.8	28.0194	29.8	34.3688	29.8	23.0094	37.25	43.4296	37.25	5.52271	37.25	2.637	37.25	28.421	37.25	2.344	37.25	80.575	37.25	42.192
	30	20.976	30	52.74	30	9.669	30	7.911	30	-1.758	30	28.5716	30	34.3688	30	23.0094	37.5	44.6009	37.5	4.94729	37.5	2.637	37.5	28.421	37.5	2.344	37.5	79.403	37.5	41.606
	30.2	20.976	30.2	53.326	30.2	10.255	30.2	8.204	30.2	-2.344	30.2	29.2769	30.2	34.1081	30.2	23.0094	37.75	44.6009	37.75	5.22989	37.75	2.637	37.75	28.421	37.75	2.344	37.75	79.989	37.75	41.899
	30.4	20.976	30.4	53.619	30.4	11.427	30.4	8.79	30.4	-2.344	30.4	29.829	30.4	34.1081	30.4	23.0094	38	44.6009	38	4.93706	38	2.637	38	28.421	38	2.344	38	84.091	38	42.192
	30.6	20.976	30.6	52.74	30.6	11.427	30.6	9.376	30.6	-2.344	30.6	27.6816	30.6	34.1081	30.6	23.0094	38.25	44.6009	38.25	5.22989	38.25	3.223	38.25	28.421	38.25	2.344	38.25	86.728	38.25	41.606
	30.8	20.976	30.8	53.326	30.8	11.427	30.8	9.962	30.8	-0.879	30.8	26.6543	30.8	34.1081	30.8	24.0511	38.5	44.6009	38.5	5.25034	38.5	3.223	38.5	28.421	38.5	2.344	38.5	88.779	38.5	42.778
	31	20.976	31	53.326	31	13.185	31	10.548	31	0	31	25.6576	31	34.3688	31	24.0511	38.75	43.4296	38.75	4.35142	38.75	3.223	38.75	28.421	38.75	2.344	38.75	87.607	38.75	43.071
	31.2	20.976	31.2	53.033	31.2	13.478	31.2	12.306	31.2	0.586	31.2	25.2744	31.2	34.6296	31.2	24.0511	39	43.4296	39	3.75555	39	3.223	39	26.956	39	2.344	39	86.728	39	43.071
	31.4	20.976	31.4	53.326	31.4	13.478	31.4	12.599	31.4	1.758	31.4	22.4987	31.4	34.3688	31.4	24.0511	39.25	43.4296	39.25	4.06882	39.25	3.223	39.25	27.542	39.25	1.172	39.25	84.677	39.25	43.071
	31.6	20.976	31.6	53.326	31.6	12.892	31.6	12.599	31.6	2.637	31.6	23.3728	31.6	34.3995	31.6	24.0511	39.5	44.2876	39.5	4.0586	39.5	3.223	39.5	27.249	39.5	1.172	39.5	85.556	39.5	43.95
	31.8	20.976	31.8	53.326	31.8	12.599	31.8	12.306	31.8	3.223	31.8	26.6701	31.8	34.4301	31.8	24.0511	39.75	44.2876	39.75	2.92822	39.75	2.637	39.75	27.249	39.75	1.172	39.75	88.779	39.75	43.95
	32	20.976	32	53.326	32	13.185	32	12.306	32	4.981	32	30.397	32	34.6909	32	24.0511	40	44.2979	40	3.76578	40	4.395	40	27.249	40	1.172	40	92.881	40	44.536
	32.2	20.8627	32.2	53.033	32.2	13.185	32.2	12.892	32.2	6.446	32.2	34.6454	32.2	34.4914	32.2	24.0511	40.25	44.2979	40.25	3.47296	40.25	4.395	40.25	27.249	40.25	1.172	40.25	95.811	40.25	43.071
	32.4	21.2322	32.4	53.033	32.4	13.185	32.4	13.771	32.4	6.739	32.4	37.2679	32.4	34.8134	32.4	24.0511	40.5	45.1968	40.5	3.18013	40.5	4.395	40.5	27.542	40.5	1.172	40.5	98.448	40.5	43.95
	32.6	22.7399	32.6	53.619	32.6	12.892	32.6	13.478	32.6	8.204	32.6	39.6297	32.6	34.7521	32.6	24.0511	40.75	45.1968	40.75	3.19036	40.75	3.516	40.75	27.542	40.75	1.172	40.75	100.792	40.75	44.536
	32.8	25.5376	32.8	54.205	32.8	12.892	32.8	14.357	32.8	8.497	32.8	38.955	32.8	35.0129	32.8	24	41	45.1968	41	3.20059	41	3.223	41	27.542	41	1.172	41	100.792	41	47.759
	33	25.4923	33	54.205	33	15.529	33	13.478	33	9.962	33	38.2646	33	33.8473	33	25.0247	41.25	45.1968	41.25	3.19036	41.25	2.637	41.25	27.542	41.25	1.172	41.25	99.913	41.25	48.638
	33.2	27.204	33.2	54.498	33.2	17.873	33.2	14.064	33.2	12.306	33.2	39.3077	33.2	33.2951	33.2	24.7342	41.5	45.1968	41.5	3.75555	41.5	3.223	41.5	27.542	41.5	1.172	41.5	99.62	41.5	48.931
	33.4	27.5509	33.4	54.498	33.4	19.338	33.4	13.185	33.4	13.185	33.4	40.1512	33.4	32.0989	33.4	23.1114	41.75	45.1968	41.75	4.06882	41.75	2.637	41.75	27.542	41.75	1.172	41.75	98.741	41.75	47.759
	33.6	29.775	33.6	53.912	33.6	19.338	33.6	14.064	33.6	12.599	33.6	43.648	33.6	30.8721	33.6	23.1454	42	45.1968	42	4.04837	42	2.344	42	27.542	42	1.172	42	98.741	42	48.931
	33.8	30.0765	33.8	53.326	33.8	20.51	33.8	15.236	33.8	12.599	33.8	43.1571	33.8	27.9888	33.8	22.5303	42.25	45.1968	42.25	4.92684	42.25	2.344	42.25	28.421	42.25	1.172	42.25	101.964	42.25	50.103
	34	31.0492	34	52.447	34	19.631	34	16.701	34	13.185	34	46.3624	34	25.0136	34	21.8982	42.5	45.1968	42.5	4.92684	42.5	3.223	42.5	28.421	42.5	1.172	42.5	103.429	42.5	50.103
	34.2	30.3554	34.2	53.326	34.2	21.389	34.2	16.701	34.2	12.892	34.2	45.0743	34.2	21.8389	34.2	21.3002	42.75	45.1968	42.75	4.94729	42.75	2.344	42.75	28.421	42.75	1.172	42.75	105.773	42.75	50.982
	34.4	31.0265	34.4	54.791	34.4	23.733	34.4	15.529	34.4	12.892	34.4	46.5619	34.4	19.0326	34.4	21.3512	43	45.1968	43	4.36165	43	3.223	43	28.421	43	1.172	43	107.824	43	50.982
	34.6	31.9991	34.6	55.377	34.6	23.733	34.6	16.408	34.6	12.892	34.6	49.1845	34.6	16.0573	34.6	20.036	43.25	44.9039	43.25	3.75555	43.25	3.223	43.25	29.593	43.25	1.172	43.25	109.289	43.25	51.275
	34.8	33.8537	34.8	56.842	34.8	22.268	34.8	18.166	34.8	13.185	34.8	50.3807	34.8	13.6649	34.8	20.9926	43.5	44.9039	43.5	4.06882	43.5	2.637	43.5	29.593	43.5	1.172	43.5	109.289	43.5	53.619
	35	34.5021	35	57.721	35	20.51	35	21.096	35	13.185	35	50.6257	35	14.5085	35	19.0623	43.75	44.9039	43.75	4.0586	43.75	2.344	43.75	28.714	43.75	1.172	43.75	109.289	43.75	55.963
	35.2	33.6723	35.2	58.6	35.2	21.682	35.2	24.026	35.2	13.185	35.2	51.8062	35.2	13.6343	35.2	18.6867	44	44.9039	44	4.35142	44	4.688	44	28.714	44	1.172	44	109.875	44	55.67
	35.4	34.0872	35.4	60.358	35.4	23.147	35.4	26.077	35.4	13.185	35.4	51.4535	35.4	14.2171	35.4	18.3622	44.25	44.9039	44.25	4.63402	44.25	6.153	44.25	29.3	44.25	1.172	44.25	111.047	44.25	56.842
	35.6	33.4161	35.6	62.116	35.6	24.319	35.6	24.026	35.6	13.185	35.6	49.153	35.6	13.3735	35.6	17.0299	44.5	44.2876	44.5	4.34119	44.5	5.86	44.5	27.249	44.5	1.172	44.5	112.512	44.5	58.307
	35.8	35.1279	35.8	61.237	35.8	26.077	35.8	25.784	35.8	13.185	35.8	47.6505	35.8	13.9563	35.8	16.4148	44.75	44.2876	44.75	4.0586	44.75	4.981	44.75	27.249	44.75	1.172	44.75	113.684	44.75	60.358
	36	35.7083	36	60.651	36	26.077	36	27.835	36	13.185	36	43.6174	36	14.8305	36	14.3314	45	44.2876	45	4.04837	45	4.981	45	27.249	45	1.172	45	113.391	45	60.358
	36.2	34.713	36.2	59.772	36.2	25.491	36.2	28.128	36.2	12.599	36.2	43.0958	36.2	15.0913	36.2	12.1446	45.25	44.6111	45.25	3.776	45.25	4.981	45.25	26.956	45.25	1.172	45.25	113.391	45.25	60.358
	36.4	34.713	36.4	60.065	36.4	24.612	36.4	29.007	36.4	13.185	36.4	42.6968	36.4	16.3487	36.4	11.769	45.5	44.6111	45.5	6.05722	45.5	4.981	45.5	26.956	45.5	2.344	45.5	111.633	45.5	60.358
	36.6	34.4114	36.6	59.479	36.6	22.561	36.6	31.058	36.6	13.185	36.6	42.5279	36.6	15.766	36.6	13.4768	45.75	44.6111	45.75	4.07905	45.75	5.567	45.75	27.249	45.75	2.344	45.75	111.047	45.75	60.358
	36.8	34.6676	36.8	59.479	36.8	21.389	36.8	31.644	36.8	13.185	36.8	43.0494	36.8	15.5971	36.8	15.3901	46	43.7122	46	4.64424	46	5.86	46	27.249	46	2.344	46	111.047	46	60.358
	37	34.3207	37	61.237	37	23.733	37	31.644	37	11.427	37	41.4236	37	15.275	37	14.775	46.25	44.3081	46.25	4.92684	46.25	6.153	46.25	27.542	46.25	2.344	46.25	110.168	46.25	60.358
	37.2	35.6856	37.2	60.065	37.2	26.37	37.2	31.937	37.2	9.376	37.2	41.3317	37.2	14.4927	37.2	15.0656	46.5	43.1368	46.5	5.20943	46.5	4.981	46.5	27.542	46.5	2.344	46.5	110.168	46.5	63.874
	37.4	34.3207	37.4	62.116	37.4	29.3	37.4	31.644	37.4	10.255	37.4	39.936	37.4	14.2013	37.4	15.3561	46.75	44.0153	46.75	5.20943	46.75	5.567	46.75	26.956	46.75	2.344	46.75	110.168	46.75	63.874
	37.6	34.4114	37.6	62.995	37.6	31.351	37.6	30.472	37.6	10.841	37.6	36.1172	37.6	12.7444	37.6	14.707	47	44.6214	47	5.20943	47	6.153	47	26.077	47	2.344	47	110.168	47	64.167
	37.8	34.6449	37.8	64.46	37.8	32.816	37.8	29.886	37.8	11.427	37.8	37.344	37.8	11.5788	37.8	13.7333	47.25	44.9244	47.25	5.20943	47.25	5.567	47.25	26.077	47.25	2.344	47.25	108.996	47.25	65.046
	38	34.3207	38	64.46	38	34.281	38	29.886	38	12.013	38	40.8872	38	10.7352	38	14.3825	47.5	44.9142	47.5	5.20943	47.5	5.567	47.5	26.077	47.5	2.344	47.5	108.996	47.5	66.511
	38.2	36.0551	38.2	62.702	38.2	34.867	38.2	31.644	38.2	12.599	38.2	42.4824	38.2	9.83042	38.2	12.2466	47.75	44.9039	47.75	5.20943	47.75	5.86	47.75	26.077	47.75	2.344	47.75	107.824	47.75	66.511
	38.4	37.3066	38.4	61.237	38.4	32.816	38.4	33.402	38.4	11.72	38.4	43.5867	38.4	8.66484	38.4	12.7257	48	44.9039	48	5.20943	48	6.153	48	26.077	48	2.344	48	108.117	48	66.218
	38.6	38.3699	38.6	59.479	38.6	32.816	38.6	35.16	38.6	12.013	38.6	42.2523	38.6	8.1433	38.6	13.0502	48.25	45.1968	48.25	5.20943	48.25	5.86	48.25	26.37	48.25	2.344	48.25	106.945	48.25	66.218
	38.8	39.7121	38.8	59.772	38.8	32.523	38.8	37.504	38.8	12.013	38.8	40.7489	38.8	7.76003	38.8	13.0332	48.5	45.1968	48.5	5.20943	48.5	6.153	48.5	26.37	48.5	2.344	48.5	106.652	48.5	66.218
	39	40.0817	39	58.893	39	31.937	39	38.383	39	12.013	39	39.6446	39	6.91647	39	12.4691	48.75	45.1968	48.75	5.20943	48.75	6.739	48.75	26.37	48.75	2.344	48.75	106.652	48.75	66.804
	39.2	40.7754	39.2	58.893	39.2	31.351	39.2	38.09	39.2	12.013	39.2	37.4359	39.2	6.62508	39.2	12.1786	49	45.1968	49	5.21966	49	5.86	49	26.37	49	2.344	49	105.48	49	69.148
	39.4	41.3785	39.4	58.893	39.4	31.351	39.4	38.969	39.4	12.013	39.4	36.2397	39.4	6.62508	39.4	12.8107	49.25	45.4998	49.25	5.25034	49.25	5.86	49.25	26.956	49.25	2.344	49.25	106.359	49.25	70.32
	39.6	41.1223	39.6	58.893	39.6	31.937	39.6	38.09	39.6	12.013	39.6	33.9698	39.6	6.04229	39.6	14.4505	49.5	45.4998	49.5	5.82575	49.5	6.153	49.5	26.956	49.5	2.344	49.5	108.703	49.5	70.027
	39.8	41.748	39.8	57.721	39.8	31.937	39.8	38.676	39.8	11.427	39.8	32.5128	39.8	6.04229	39.8	15.4242	49.75	45.4998	49.75	4.93706	49.75	6.153	49.75	26.956	49.75	2.344	49.75	111.047	49.75	69.148
	40	42.7207	40	57.428	40	33.695	40	39.262	40	11.427	40	30.5037	40	5.75089	40	16.0903	50	44.8937	50	3.22104	50	7.325	50	26.37	50	2.344	50	112.219	50	70.027
	40.2	42.7887	40.2	58.893	40.2	34.867	40.2	41.606	40.2	12.306	40.2	28.4333	40.2	5.72026	40.2	16.7734	50.25	44.0255	50.25	3.47296	50.25	7.032	50.25	26.37	50.25	2.344	50.25	113.391	50.25	71.492
	40.4	44.3644	40.4	60.358	40.4	35.453	40.4	41.313	40.4	11.427	40.4	26.5624	40.4	5.42887	40.4	18.1056	50.5	44.0255	50.5	4.04837	50.5	7.325	50.5	26.37	50.5	2.344	50.5	116.028	50.5	70.906
	40.6	44.0402	40.6	61.237	40.6	37.211	40.6	41.02	40.6	11.72	40.6	26.5782	40.6	4.4628	40.6	18.3792	50.75	44.3081	50.75	4.64424	50.75	8.497	50.75	26.37	50.75	2.344	50.75	116.321	50.75	72.078
	40.8	44.6886	40.8	62.702	40.8	38.969	40.8	41.606	40.8	12.013	40.8	27.0997	40.8	3.23597	40.8	18.9943	51	44.3081	51	4.91661	51	7.911	51	26.37	51	2.344	51	116.321	51	70.906
	41	46.287	41	62.995	41	38.676	41	44.829	41	12.013	41	26.8083	41	2.65318	41	19.0113	51.25	44.3081	51.25	5.21966	51.25	9.083	51.25	26.37	51.25	2.344	51.25	116.321	51.25	70.906
	41.2	46.89	41.2	62.116	41.2	39.555	41.2	45.122	41.2	11.72	41.2	26.7165	41.2	1.4876	41.2	19.7284	51.5	44.3183	51.5	5.82575	51.5	9.376	51.5	26.37	51.5	2.344	51.5	117.2	51.5	72.371
	41.4	47.5385	41.4	62.409	41.4	40.727	41.4	43.364	41.4	11.72	41.4	25.781	41.4	0.904812	41.4	19.0793	51.75	44.3183	51.75	5.79508	51.75	7.911	51.75	26.37	51.75	4.981	51.75	118.372	51.75	72.371
	41.6	47.84	41.6	62.409	41.6	40.727	41.6	41.899	41.6	12.013	41.6	26.1643	41.6	1.16558	41.6	19.7114	52	44.3183	52	6.40117	52	9.376	52	26.37	52	5.274	52	116.907	52	72.078
	41.8	48.5337	41.8	61.53	41.8	40.141	41.8	41.02	41.8	12.013	41.8	26.1337	41.8	-0.291395	41.8	20.634	52.25	44.3183	52.25	6.68377	52.25	10.548	52.25	26.37	52.25	6.153	52.25	116.907	52.25	72.078
	42	49.7626	42	60.944	42	40.141	42	40.141	42	12.306	42	25.781	42	-1.74837	42	20.9586	52.5	44.6111	52.5	7.00727	52.5	11.72	52.5	26.37	52.5	6.446	52.5	116.028	52.5	71.492
	42.2	48.8126	42.2	60.651	42.2	40.434	42.2	40.141	42.2	11.72	42.2	26.7471	42.2	-1.22683	42.2	22.2398	52.75	44.6111	52.75	9.62221	52.75	11.427	52.75	26.37	52.75	7.032	52.75	116.907	52.75	72.371
	42.4	50.0414	42.4	58.6	42.4	39.262	42.4	39.848	42.4	12.013	42.4	27.0078	42.4	-1.59524	42.4	21.8982	53	44.6111	53	11.3996	53	10.548	53	29.3	53	7.325	53	116.907	53	73.25
	42.6	49.4837	42.6	56.549	42.6	39.848	42.6	38.676	42.6	12.599	42.6	27.6213	42.6	-1.39572	42.6	23.1965	53.25	44.6111	53.25	16.1256	53.25	11.72	53.25	29.593	53.25	8.497	53.25	116.321	53.25	73.25
	42.8	49.1595	42.8	55.377	42.8	39.555	42.8	38.676	42.8	12.013	42.8	28.7562	42.8	-0.659797	42.8	23.2305	53.5	44.6111	53.5	16.7215	53.5	10.841	53.5	30.472	53.5	9.376	53.5	116.321	53.5	72.371
	43	49.461	43	54.791	43	40.141	43	39.262	43	13.185	43	30.6271	43	0.245015	43	23.8116	53.75	44.6009	53.75	16.7522	53.75	11.427	53.75	30.472	53.75	9.376	53.75	116.321	53.75	72.371
	43.2	50.1094	43.2	55.67	43.2	39.848	43.2	38.676	43.2	14.357	43.2	32.4367	43.2	0.53641	43.2	23.419	54	44.6009	54	17.0348	54	11.427	54	29.886	54	10.548	54	116.321	54	71.199
	43.4	49.8079	43.4	56.256	43.4	40.434	43.4	39.262	43.4	14.943	43.4	34.0468	43.4	0.505783	43.4	23.7945	54.25	44.6009	54.25	17.3378	54.25	12.599	54.25	30.472	54.25	10.548	54.25	116.321	54.25	72.078
	43.6	49.6719	43.6	57.428	43.6	38.383	43.6	38.676	43.6	15.529	43.6	36.6081	43.6	0.505783	43.6	23.7265	54.5	44.6009	54.5	16.7317	54.5	10.841	54.5	32.23	54.5	10.841	54.5	116.321	54.5	71.199
	43.8	50.0641	43.8	57.428	43.8	36.625	43.8	39.262	43.8	15.529	43.8	38.5254	43.8	1.67136	43.8	23.7265	54.75	44.6009	54.75	16.7317	54.75	10.255	54.75	31.644	54.75	12.013	54.75	116.321	54.75	71.199
	44	50.3883	44	56.549	44	37.797	44	36.918	44	16.408	44	39.2771	44	2.54555	44	23.7265	55	44.6009	55	16.4491	55	10.255	55	31.937	55	13.478	55	116.321	55	70.906
	44.2	51.9187	44.2	56.842	44.2	40.727	44.2	36.918	44.2	16.115	44.2	40.09	44.2	2.68381	44.2	23.7265	55.25	45.1968	55.25	16.4389	55.25	10.548	55.25	31.937	55.25	14.357	55.25	112.512	55.25	70.32
	44.4	52.5671	44.4	56.842	44.4	43.657	44.4	36.625	44.4	16.701	44.4	41.9302	44.4	3.00583	44.4	23.7265	55.5	45.207	55.5	16.7317	55.5	11.427	55.5	31.937	55.5	15.529	55.5	111.34	55.5	71.492
	44.6	51.9187	44.6	57.135	44.6	43.071	44.6	36.625	44.6	17.58	44.6	42.1298	44.6	3.03646	44.6	23.7265	55.75	44.9244	55.75	17.0245	55.75	11.427	55.75	33.109	55.75	15.822	55.75	111.34	55.75	70.027
	44.8	51.896	44.8	57.135	44.8	43.95	44.8	35.746	44.8	18.459	44.8	42.4518	44.8	3.55799	44.8	24.034	56	44.9244	56	16.4491	56	11.72	56	32.816	56	16.408	56	109.875	56	70.32
	45	52.3109	45	56.549	45	43.364	45	36.625	45	19.338	45	41.5776	45	3.29722	45	24.8022	56.25	44.9244	56.25	16.4491	56.25	10.548	56.25	32.816	56.25	16.701	56.25	110.168	56.25	69.148
	45.2	52.5898	45.2	57.135	45.2	43.95	45.2	37.504	45.2	18.459	45.2	43.5867	45.2	3.84939	45.2	23.7435	56.5	44.3285	56.5	16.4491	56.5	11.427	56.5	32.23	56.5	15.529	56.5	107.824	56.5	70.027
	45.4	54.2788	45.4	57.135	45.4	43.071	45.4	38.383	45.4	18.459	45.4	45.3806	45.4	3.00583	45.4	25.2982	56.75	44.3285	56.75	17.0245	56.75	11.72	56.75	33.402	56.75	15.822	56.75	108.117	56.75	70.027
	45.6	57.5889	45.6	57.135	45.6	42.192	45.6	39.262	45.6	18.459	45.6	48.5396	45.6	3.2666	45.6	25.0077	57	44.3285	57	17.0348	57	10.548	57	33.402	57	16.408	57	109.875	57	70.906
	45.8	57.8904	45.8	57.428	45.8	41.899	45.8	38.09	45.8	18.459	45.8	50.1803	45.8	3.55799	45.8	24.017	57.25	44.3285	57.25	17.0348	57.25	11.427	57.25	33.109	57.25	15.822	57.25	108.703	57.25	70.32
	46	56.9632	46	57.135	46	43.364	46	38.09	46	19.338	46	52.5115	46	3.88001	46	24.034	57.5	44.3285	57.5	17.0348	57.5	10.548	57.5	33.988	57.5	15.822	57.5	109.289	57.5	69.148
	46.2	57.5889	46.2	57.135	46.2	41.899	46.2	39.555	46.2	19.338	46.2	54.2598	46.2	4.43218	46.2	24.034	57.75	44.3285	57.75	17.0348	57.75	11.427	57.75	32.816	57.75	16.701	57.75	111.047	57.75	69.148
	46.4	58.26	46.4	57.135	46.4	42.192	46.4	41.02	46.4	20.51	46.4	57.8178	46.4	5.33699	46.4	24.034	58	44.3285	58	17.0348	58	10.841	58	31.058	58	16.701	58	113.684	58	68.855
	46.6	58.4187	46.6	57.428	46.6	41.313	46.6	43.364	46.6	20.803	46.6	59.0753	46.6	6.21117	46.6	24.034	58.25	44.3285	58.25	17.3276	58.25	10.548	58.25	32.23	58.25	15.236	58.25	115.735	58.25	67.976
	46.8	58.6069	46.8	57.428	46.8	44.243	46.8	45.708	46.8	20.51	46.8	62.4801	46.8	7.3155	46.8	24.034	58.5	44.3285	58.5	17.8928	58.5	12.892	58.5	32.23	58.5	14.65	58.5	117.2	58.5	68.855
	47	61.2686	47	57.428	47	44.829	47	47.173	47	21.096	47	63.0936	47	7.92892	47	24.034	58.75	44.3285	58.75	17.6	58.75	12.599	58.75	31.937	58.75	15.236	58.75	118.372	58.75	67.976
	47.2	60.6201	47.2	59.186	47.2	46.294	47.2	47.173	47.2	21.096	47.2	62.1887	47.2	9.12512	47.2	24.034	59	44.3285	59	16.4491	59	11.72	59	31.937	59	14.357	59	116.907	59	67.976
	47.4	61.5021	47.4	60.944	47.4	46.587	47.4	45.415	47.4	20.803	47.4	63.0629	47.4	10.2601	47.4	24.034	59.25	44.3285	59.25	16.7317	59.25	13.185	59.25	31.644	59.25	14.65	59.25	116.907	59.25	67.683
	47.6	61.2005	47.6	61.823	47.6	49.517	47.6	45.122	47.6	21.096	47.6	61.3146	47.6	10.8122	47.6	24.034	59.5	44.3285	59.5	16.4287	59.5	13.771	59.5	31.937	59.5	14.357	59.5	116.907	59.5	67.39
	47.8	62.4747	47.8	63.288	47.8	49.81	47.8	45.122	47.8	21.975	47.8	61.1921	47.8	12.0084	47.8	24.034	59.75	44.3285	59.75	16.4287	59.75	14.357	59.75	30.765	59.75	14.357	59.75	116.907	59.75	68.562
	48	63.4473	48	64.46	48	49.517	48	44.829	48	23.147	48	61.8055	48	12.53	48	24.034	60	44.3285	60	16.4287	60	13.771	60	31.644	60	14.357	60	116.907	60	68.855
	48.2	64.0504	48.2	65.339	48.2	51.275	48.2	43.95	48.2	24.905	48.2	62.0356	48.2	12.852	48.2	23.966
	48.4	63.0551	48.4	66.511	48.4	53.619	48.4	41.899	48.4	25.784	48.4	61.5447	48.4	13.1128	48.4	24.3756
	48.6	64.0504	48.6	67.683	48.6	55.67	48.6	41.899	48.6	24.612	48.6	60.6399	48.6	13.6649	48.6	24.3756
	48.8	64.3973	48.8	68.562	48.8	54.791	48.8	42.485	48.8	23.147	48.8	60.8088	48.8	13.6956	48.8	24.3756
	49	66.6894	49	69.148	49	53.033	49	41.606	49	22.268	49	59.1523	49	13.6956	49	24.3756
	49.2	67.3378	49.2	69.441	49.2	52.154	49.2	42.192	49.2	21.096	49.2	58.769	49.2	13.6956	49.2	23.983
	49.4	69.0722	49.4	69.734	49.4	53.326	49.4	42.192	49.4	19.631	49.4	56.346	49.4	13.6956	49.4	24.5981
	49.6	69.698	49.6	70.32	49.6	53.326	49.6	42.778	49.6	18.166	49.6	53.8617	49.6	15.1525	49.6	24.9737
	49.8	70.3917	49.8	70.613	49.8	52.447	49.8	42.192	49.8	18.166	49.8	51.9908	49.8	15.7047	49.8	24.2565
	50	70.0449	50	71.785	50	53.033	50	42.778	50	17.873	50	52.1597	50	18.1584	50	23.983
	50.2	69.766	50.2	72.078	50.2	53.912	50.2	44.829	50.2	18.459	50.2	53.9693	50.2	18.2502	50.2	22.6678
	50.4	71.0175	50.4	71.785	50.4	52.447	50.4	46.88	50.4	18.459	50.4	51.8219	50.4	18.2196	50.4	23.966
	50.6	72.0354	50.6	71.785	50.6	50.982	50.6	48.052	50.6	18.459	50.6	50.7482	50.6	19.0938	50.6	24.6321
	50.8	71.387	50.8	71.492	50.8	49.517	50.8	47.173	50.8	18.459	50.8	49.2912	50.8	23.0351	50.8	24.3246
	51	71.7112	51	70.613	51	48.931	51	47.466	51	18.459	51	47.0826	51	25.6576	51	25.9303
	51.2	73.0307	51.2	68.855	51.2	46.587	51.2	47.466	51.2	18.459	51.2	46.5611	51.2	29.1544	51.2	27.2456
	51.4	74.4183	51.4	68.269	51.4	44.829	51.4	49.517	51.4	17.287	51.4	44.705	51.4	31.1329	51.4	28.5778
	51.6	75.3002	51.6	68.855	51.6	43.657	51.6	50.103	51.6	17.287	51.6	43.2174	51.6	31.7769	51.6	27.9117
	51.8	75.9713	51.8	69.148	51.8	41.313	51.8	51.275	51.8	17.287	51.8	41.7911	51.8	30.9027	51.8	27.2626
	52	75.6697	52	67.39	52	42.192	52	52.74	52	17.287	52	41.7605	52	30.0592	52	27.6042
	52.2	77.5697	52.2	67.097	52.2	41.606	52.2	52.154	52.2	16.994	52.2	41.7911	52.2	29.4151	52.2	27.9457
	52.4	78.6556	52.4	66.511	52.4	39.848	52.4	53.912	52.4	16.115	52.4	42.3433	52.4	28.5409	52.4	27.9287
	52.6	78.9572	52.6	65.632	52.6	40.141	52.6	53.619	52.6	16.701	52.6	39.2762	52.6	29.1237	52.6	27.9287
	52.8	80.5782	52.8	66.218	52.8	40.727	52.8	53.912	52.8	16.994	52.8	38.0187	52.8	30.3199	52.8	27.5531
	53	80.8117	53	66.804	53	38.383	53	54.498	53	16.701	53	35.8871	53	31.4855	53	27.5531
	53.2	82.4101	53.2	67.683	53.2	37.504	53.2	54.791	53.2	15.822	53.2	34.0162	53.2	31.8382	53.2	27.5531
	53.4	83.3601	53.4	67.097	53.4	37.211	53.4	55.377	53.4	16.701	53.4	33.2033	53.4	31.8075	53.4	27.2456
	53.6	84.378	53.6	67.097	53.6	38.09	53.6	55.084	53.6	15.822	53.6	32.2521	53.6	32.9731	53.6	27.5531
	53.8	84.0765	53.8	67.39	53.8	38.383	53.8	55.963	53.8	15.529	53.8	33.6784	53.8	33.4947	53.8	26.9891
	54	84.3554	54	69.441	54	37.797	54	55.963	54	15.529	54	34.0004	54	32.3903	54	27.8947
	54.2	85.9764	54.2	72.371	54.2	38.383	54.2	55.377	54.2	15.529	54.2	37.8192	54.2	33.2951	54.2	27.8947
	54.4	85.9764	54.4	73.543	54.4	38.969	54.4	56.549	54.4	15.822	54.4	38.9848	54.4	33.2645	54.4	27.8947
	54.6	85.9764	54.6	73.543	54.6	39.262	54.6	56.549	54.6	15.529	54.6	40.3499	54.6	33.2645	54.6	27.2626
	54.8	85.9764	54.8	73.25	54.8	40.141	54.8	56.256	54.8	15.529	54.8	41.6073	54.8	33.2645	54.8	27.2626
	55	85.9764	55	73.836	55	42.192	55	56.549	55	15.529	55	41.0552	55	33.2645	55	27.5871
	55.2	85.9764	55.2	78.524	55.2	42.778	55.2	56.842	55.2	15.529	55.2	40.4418	55.2	33.5253	55.2	27.5871
	55.4	85.9764	55.4	78.524	55.4	44.243	55.4	56.842	55.4	16.115	55.4	38.0493	55.4	34.3995	55.4	27.5871
	55.6	85.9764	55.6	78.524	55.6	44.243	55.6	57.135	55.6	16.115	55.6	40.1197	55.6	34.7215	55.6	27.2796
	55.8	85.9764	55.8	78.524	55.8	44.536	55.8	57.428	55.8	16.701	55.8	44.1686	55.8	34.7215	55.8	26.955
	56	85.9764	56	78.524	56	45.415	56	57.135	56	16.701	56	47.2821	56	34.4301	56	26.938
	56.2	85.9764	56.2	78.524	56.2	44.829	56.2	57.135	56.2	16.701	56.2	48.7697	56.2	34.7215	56.2	27.6042
	56.4	85.9764	56.4	78.524	56.4	46.001	56.4	56.549	56.4	16.701	56.4	51.5918	56.4	34.7215	56.4	27.9287
	56.6	85.9764	56.6	77.938	56.6	46.001	56.6	57.135	56.6	16.701	56.6	54.6134	56.6	34.9823	56.6	27.8947
	56.8	85.9764	56.8	77.938	56.8	47.173	56.8	56.842	56.8	16.701	56.8	55.4263	56.8	34.9823	56.8	27.5871
	57	85.9764	57	78.231	57	47.466	57	56.549	57	16.701	57	53.7085	57	35.2737	57	27.2456
	57.2	85.9764	57.2	78.524	57.2	47.173	57.2	56.549	57.2	16.701	57.2	55.288	57.2	35.2737	57.2	27.2456
	57.4	83.3827	57.4	77.645	57.4	47.759	57.4	56.256	57.4	17.58	57.4	57.3733	57.4	35.5651	57.4	26.2209
	57.6	84.2873	57.6	77.938	57.6	47.759	57.6	56.842	57.6	18.166	57.6	61.4064	57.6	35.5651	57.6	28.2363
	57.8	84.2873	57.8	77.352	57.8	48.052	57.8	56.842	57.8	18.459	57.8	62.9553	57.8	35.5651	57.8	26.955
	58	84.2873	58	76.766	58	48.931	58	56.549	58	18.459	58	65.6085	58	35.2737	58	26.938
	58.2	84.2873	58.2	74.715	58.2	49.81	58.2	56.842	58.2	17.58	58.2	67.8784	58.2	34.9823	58.2	28.2533
	58.4	84.2873	58.4	75.301	58.4	50.103	58.4	56.549	58.4	16.701	58.4	72.8015	58.4	34.9823	58.4	27.2286
	58.6	84.4687	58.6	75.594	58.6	51.275	58.6	57.135	58.6	16.408	58.6	73.8445	58.6	35.5651	58.6	27.9287
	58.8	84.446	58.8	75.301	58.8	52.74	58.8	56.549	58.8	16.701	58.8	75.9456	58.8	35.5651	58.8	26.5624
	59	84.4687	59	75.301	59	54.205	59	56.842	59	17.287	59	77.28	59	35.5651	59	27.5191
	59.2	84.4914	59.2	75.301	59.2	53.619	59.2	56.842	59.2	16.701	59.2	77.0193	59.2	35.5651	59.2	26.87
	59.4	84.4914	59.4	75.301	59.4	54.791	59.4	56.256	59.4	16.701	59.4	76.6666	59.4	35.5651	59.4	27.8777
	59.6	84.4914	59.6	75.301	59.6	54.791	59.6	57.721	59.6	16.701	59.6	76.9886	59.6	35.5651	59.6	28.2363
	59.8	84.4687	59.8	75.301	59.8	52.154	59.8	57.721	59.8	16.701	59.8	77.3719	59.8	35.5651	59.8	27.5701
	60	84.4687	60	75.301	60	51.861	60	56.549	60	16.701	60	76.2676	60	35.5651	60	27.9117

## Sheet: Fig 2c
	Q-1D
	cell number	1		2		3		4		5		6		7		8		9		10		11		12		13		14		15		16		17		18
	time	y	x	y	x	y	x	y	x	y	x	y	x	y	x	y	x	y	x	y	x	y	x	y	x	y	x	y	x	y	x	y	x	y	x	y	x
	0	20.1826	316.442	64.8453	687.465	19.3456	1061.31	72.6692	345.061	88.1832	148.11	94.5539	452.054	87.3071	536.564	3.47326	727.678	17.7006	1078.85	18.0069	3.2584	5.13487	302.878	25.9747	293.61	40.6966	787.383	62.2074	937.33	62.7008	1206.6	70.8679	290.766	70.8626	806.432	93.7639	232.013
	0.1	20.4265	313.566	64.8331	689.413	19.2344	1062.23	72.7212	347.95	87.5156	150.204	94.6897	450.563	87.4666	538.048	3.52577	726.066	17.9451	1076.43	18.1627	3.23508	4.48466	301.891	25.9226	296.407	40.4873	785.637	62.4484	935.041	62.7514	1205.82	70.9651	291.045	70.7168	808.318	93.3311	228.877
	0.2	20.5762	311.13	64.8943	691.782	19.4279	1063.28	72.8303	351.956	87.711	152.319	94.6705	449.49	87.2995	538.9	3.70956	724.892	17.7497	1075	18.1433	5.59137	4.34069	300.895	25.8568	298.958	40.3221	782.684	62.5373	932.518	62.8249	1205.24	70.6086	293.178	70.7549	809.99	93.2479	225.789
	0.3	20.5657	308.304	64.9804	693.677	19.4393	1063.94	73.22	355.44	87.8274	155.191	94.8336	448.727	87.4244	540.608	3.58427	724.767	17.552	1073.61	18.2439	9.56301	4.26858	299.327	25.2405	302.89	40.5354	778.229	62.5865	931.968	62.7781	1205.93	70.2465	296.106	70.685	811.738	93.4549	222.334
	0.4	20.5153	305.18	65.0583	695.2	19.2583	1064.45	73.1742	358.888	87.7273	158.598	94.8826	447.298	87.3187	542.695	3.7124	724.819	17.7171	1071.41	18.0611	13.6865	4.44041	297.47	25.0403	306.228	40.5272	773.694	62.5718	932.188	62.7533	1204.43	70.2866	298.302	70.5714	813.314	93.3139	218.881
	0.5	20.3026	302.292	64.8215	696.966	19.465	1065.69	73.4117	361.804	88.0677	161.852	94.6383	446.301	87.3751	544.701	3.72208	724.053	17.6679	1069.46	18.033	17.3735	4.40084	295.225	25.2199	309.527	40.4999	769.492	62.9255	929.212	62.7638	1201.97	70.3029	298.97	70.7097	814.98	93.1455	215.113
	0.6	20.2731	298.924	64.8756	698.284	19.3103	1066.64	73.4736	365.023	87.7924	162.929	94.5638	445.08	87.5719	546.62	3.58259	722.889	17.7162	1068.49	17.9659	21.2017	4.48079	293.196	25.4568	312.481	40.2804	766.089	63.088	926.871	62.6925	1199.76	70.2101	300.301	70.6879	816.428	93.1735	212.01
	0.7	19.8843	295.779	64.9727	700.158	19.5006	1067.96	73.3016	368.65	87.8381	162.808	94.5734	443.548	87.5756	547.971	3.51348	721.237	17.7735	1068.47	18.0105	25.084	4.3797	291.097	25.445	315.807	40.4967	761.797	63.2255	924.685	62.7306	1197.46	69.9559	302.594	70.7721	817.799	93.0025	209.028
	0.8	19.6614	292.465	65.0625	702.63	19.4174	1069.34	73.043	371.709	87.8793	162.884	94.7637	442.467	87.562	549.062	3.51263	719.942	17.7301	1068.27	17.8996	27.8839	4.41933	288.937	25.2773	318.834	40.5538	756.9	63.133	921.793	62.7498	1195.43	70.234	304.296	70.703	819.653	93.0155	205.664
	0.9	19.4315	289.495	65.0217	704.307	19.4941	1070.97	72.7708	374.772	88.0209	162.9	94.7056	441.488	87.6934	550.846	3.64625	718.629	17.7279	1067.36	17.9115	30.382	4.42712	286.865	25.5464	321.732	40.5309	752.006	63.2025	919.057	62.7535	1193.13	70.5621	306.669	70.9471	821.758	93.2652	201.889
	standard chamber
	cell number	1		2		3		4		5		6		7		8		9		10		11		12		13		14		15		16		17		18		19		20
	time	y	x	y	x	y	x	y	x	y	x	y	x	y	x	y	x	y	x	y	x	y	x	y	x	y	x	y	x	y	x	y	x	y	x	y	x	y	x	y	x
	0	294.068	62.7815	19.8938	108.279	3.69609	88.6678	32.4885	197.363	43.6891	203.081	78.4004	151.84	66.8521	412.859	28.7303	444.324	0.551516	427.609	145.533	638.476	251.418	524.828	157.384	326.096	244.412	325.899	462.174	174.033	251.107	329.754	357.105	307.805	371.388	411.152	326.07	530.064	402.211	468.949	0.333355	216.205
	0.0125	293.518	62.7446	19.5766	107.767	3.7466	89.4726	31.3648	196.841	44.1545	203.454	78.754	151.876	66.7259	411.689	29.2551	443.699	0.891002	427.782	145.807	638.252	251.387	524.337	157.033	325.868	243.386	325.444	461.821	174.309	250.908	329.95	357.585	306.825	371.432	410.724	326.49	529.762	400.968	468.137	0.508092	216.074
	0.025	292.948	62.7182	20.0314	107.372	4.11691	89.865	30.7577	196.395	44.7921	203.88	79.2355	151.925	67.4532	410.085	29.9525	442.949	1.08335	428.068	146.172	638.003	251.448	523.773	156.662	325.571	242.368	325.013	461.317	174.791	250.425	329.414	357.996	305.747	371.509	410.306	326.929	529.438	399.539	467.843	0.681375	216.269
	0.0375	292.577	62.6819	20.2779	106.912	3.88248	91.0873	30.1346	195.911	45.2899	204.32	79.6732	151.899	67.4716	409.178	30.4783	442.244	1.36347	428.416	146.168	637.714	251.21	523.15	156.389	325.229	241.294	324.649	454.518	180.813	250.295	329.204	358.57	304.786	371.55	409.829	327.153	529.176	398.203	467.366	0.917958	216.452
	0.05	292.245	62.7264	20.6461	106.174	4.05611	91.8757	29.7227	195.335	45.5813	204.576	79.9612	151.845	67.6069	408.204	30.8544	441.523	1.73658	428.6	146.188	637.463	251.409	522.668	156.155	324.925	240.092	324.379	454.257	181.003	249.995	328.807	358.972	303.739	371.627	409.411	327.336	529.082	397.132	466.856	1.04566	216.683
	0.0625	291.631	62.5572	20.9465	105.91	4.0785	92.729	29.2815	194.99	45.7942	204.669	80.5449	151.875	68.0996	407.23	31.1909	440.869	2.13024	428.863	145.931	637.327	251.368	522.137	155.908	324.595	238.678	324.36	453.776	181.299	249.518	328.202	359.061	302.781	371.556	408.961	327.629	528.938	396.275	466.079	1.28343	217.011
	0.075	291.015	62.4398	20.8482	105.382	4.49634	93.9981	28.8584	194.626	46.0133	204.938	81.0026	151.998	68.2439	406.09	31.4767	440.43	2.52709	429.434	145.69	637.069	251.463	521.592	155.761	324.272	237.497	324.482	453.138	181.683	249.162	327.866	359.476	301.885	371.56	408.519	327.734	528.846	395.382	465.63	1.43887	217.294
	0.0875	290.347	62.3416	21.1166	105.064	4.37511	94.4349	28.376	194.246	46.4909	205.233	81.5655	152.135	68.2425	405.253	31.8965	440.058	2.95394	430.069	145.472	636.731	251.307	521.084	155.571	324.016	236.265	324.622	452.567	181.839	248.8	327.396	359.895	300.888	371.412	408.114	328.01	528.702	394.313	465.193	1.71572	217.488
	0.1	289.6	61.9414	21.4607	104.655	4.32856	95.257	27.7869	193.925	46.7412	205.425	82.1521	152.34	68.6997	403.953	32.4642	439.679	3.2222	430.701	145.473	636.258	251.249	520.652	155.479	323.72	235.019	324.737	452.128	182.059	248.078	326.997	360.597	299.871	371.261	407.693	328.247	528.552	393.039	464.601	2.06833	217.63
	0.1125	289.06	61.6945	21.4758	104.102	4.39554	96.002	27.3272	193.696	47.1989	205.787	82.665	152.617	69.196	403.133	33.2686	439.209	3.52392	431.238	145.526	635.609	251.051	520.257	155.277	323.36	233.673	324.471	451.835	182.256	247.613	326.662	360.857	299.056	371.12	407.234	328.401	528.388	391.902	463.835	2.43549	217.931
	0.125	288.597	61.5616	21.6373	103.467	4.47829	96.5889	26.8335	193.362	47.5186	205.918	83.0185	152.848	69.5978	402.218	33.9943	438.826	3.81041	431.698	145.659	635.098	250.8	519.97	155.262	323.067	232.7	324.231	451.486	182.454	247.13	326.517	361.268	297.715	370.896	406.851	328.572	528.226	391.024	463.281	2.70927	218.091
	0.1375	288.032	61.3634	21.7448	102.656	4.72617	97.058	26.3934	193.033	47.8424	206.244	83.3072	152.967	69.8057	401.278	34.7221	438.276	4.12294	431.968	146.095	634.576	250.792	519.35	155.193	322.705	231.628	323.655	451.096	182.753	246.617	326.287	361.447	296.796	370.608	406.74	328.864	527.947	389.928	462.741	3.07435	218.496
	0.15	287.504	61.0437	21.6492	102.263	4.84035	98.1688	25.7207	192.807	48.235	206.543	83.8206	153.219	69.9869	400.31	35.6309	437.77	4.52994	432.054	146.432	633.974	251.098	519.006	154.993	322.41	230.478	322.882	450.844	182.962	246.213	325.967	361.984	295.595	370.396	406.711	329.106	527.754	388.899	462.17	3.41915	218.848
	0.1625	287.088	60.9284	21.5459	101.493	5.26921	99.2382	25.2551	192.642	48.6155	206.758	84.2769	153.463	70.2728	398.978	36.318	437.313	4.99165	432.254	146.767	633.561	251.018	518.511	154.87	322.022	229.418	322.093	450.555	183.112	245.98	325.524	362.381	294.617	370.098	406.808	329.308	527.505	387.905	461.655	3.77339	219.255
	0.175	286.738	60.7385	21.5452	101.103	5.65982	99.9233	24.7523	192.582	49.0248	207.014	84.9002	153.758	70.3012	398.057	37.1114	436.833	5.43977	432.36	147.089	633.208	250.855	518.063	154.872	321.656	228.643	321.418	450.299	183.267	245.843	325.381	362.743	293.486	369.956	406.937	329.457	527.285	386.632	461.331	4.33939	219.576
	0.1875	286.339	60.4112	21.8312	100.474	6.26362	100.62	24.2372	192.428	49.3625	207.249	85.4543	154.003	70.7157	397.025	37.8392	436.357	6.08669	432.495	147.336	632.719	250.555	517.54	154.785	321.345	227.578	320.977	450.217	183.347	245.549	325.016	362.789	292.379	369.672	407.088	329.546	527.036	385.541	460.91	5.01021	219.913
	0.2	285.986	60.2157	21.9275	99.8111	6.81499	101.022	23.8669	192.165	49.8779	207.549	86.0819	154.241	70.9076	395.982	38.8195	435.803	6.77121	432.853	147.548	632.338	250.508	517.183	154.683	320.938	226.516	320.71	449.807	183.593	245.264	324.57	362.944	291.337	369.468	407.25	329.859	526.881	384.737	460.524	5.62068	220.296
	0.2125	285.669	60.0437	21.7897	99.1424	6.97168	101.758	23.3066	191.947	50.3284	207.804	86.6684	154.391	71.1207	395.103	39.3811	435.271	7.68659	433.417	147.747	631.999	250.485	516.977	154.417	320.421	225.572	320.736	449.537	183.849	245.084	324.174	363.577	290.405	369.307	407.512	330.078	526.928	383.846	460.016	6.33896	220.633
	0.225	285.411	59.8351	21.4495	98.7238	7.5687	102.267	22.8729	191.736	50.7487	208.133	87.2521	154.535	71.6908	393.919	40.3301	434.602	8.52925	434.213	148.03	631.607	250.509	516.477	153.983	319.911	224.154	320.81	449.218	184.018	244.654	323.653	363.861	289.499	369.194	407.786	330.664	526.913	382.804	459.563	7.0165	221.087
	0.2375	284.962	59.7236	21.0656	98.3449	7.98067	103.324	22.4908	191.622	51.2983	208.43	87.5259	154.571	71.9962	392.878	40.8154	434.098	9.26769	434.887	148.327	630.934	250.594	516.267	153.732	319.491	222.801	320.745	448.812	184.27	244.152	323.134	364.2	288.7	368.891	407.95	331.038	526.803	381.805	459.073	7.55417	221.553
	0.25	284.465	59.537	20.7718	97.9466	8.54933	104.497	21.9416	191.398	51.6789	208.61	87.7169	154.638	72.249	391.855	41.4895	433.535	10.0502	435.737	148.608	630.473	250.457	515.964	153.281	318.949	221.685	320.501	448.475	184.556	243.636	322.82	364.356	287.795	368.489	408.139	331.398	526.693	380.533	458.623	8.35504	222.176
	0.2625	283.993	59.4827	19.9482	97.4	9.0809	105.576	21.593	191.161	52.019	208.738	88.2564	154.762	72.4521	390.968	42.0869	432.828	10.7395	436.42	148.792	629.882	250.18	515.326	152.999	318.348	220.687	319.897	448.191	184.588	243.176	322.577	364.638	286.78	368.098	408.464	331.715	526.791	379.395	458.125	8.74053	222.553
	0.275	283.568	59.4088	19.2343	97.1907	9.67255	106.117	21.1836	190.907	52.4272	209.042	88.5558	154.806	72.8394	389.743	42.7807	432.232	11.4388	437.186	148.949	629.3	249.728	514.823	152.637	317.766	219.72	319.062	448.021	184.684	242.887	322.18	364.3	285.953	367.93	408.555	332.015	526.848	378.219	457.575	9.22062	223.019
	0.2875	283.211	59.3231	19.2174	96.4289	10.5549	106.852	20.89	190.631	52.833	209.328	89.0957	155.056	73.1401	388.946	43.3679	431.658	12.1166	438.009	149.133	628.858	249.78	514.306	152.034	317.032	218.749	318.226	447.932	184.841	242.505	321.912	364.661	285.211	367.536	408.48	332.377	526.906	377.172	457.129	9.8561	223.359
	0.3	282.957	59.4473	18.7477	95.9323	10.9715	107.445	20.4021	190.444	53.1909	209.765	89.3027	155.19	73.5217	387.879	43.9451	431.088	12.7443	438.647	149.22	628.168	249.838	513.929	151.576	316.418	217.823	317.235	447.598	184.854	242.184	321.506	364.824	284.417	367.417	408.495	332.647	526.921	376.009	456.681	10.4195	223.764
	0.3125	282.534	59.4765	18.0875	94.9928	11.5313	107.922	20.083	190.258	53.3995	209.963	89.6256	155.362	73.8506	386.905	44.8508	430.658	13.4033	439.38	149.257	627.602	249.922	513.559	150.698	315.522	216.798	316.645	447.181	185.006	241.821	320.91	365.077	283.019	367.3	408.455	332.823	526.933	374.928	456.099	10.9585	223.91
	0.325	282.273	59.5847	17.3072	94.9303	12.0444	108.101	19.521	189.969	53.7003	210.219	90.0687	155.511	74.2604	385.789	45.5317	430.287	14.247	440.179	149.215	627.076	249.859	513.271	149.711	315.11	215.447	316.06	446.775	185.256	241.543	320.488	365.466	281.881	367.131	408.374	333.151	526.97	373.67	455.641	11.7271	224.115
	0.3375	281.793	59.6877	16.9974	94.5377	12.194	109.023	19.0821	189.75	53.9633	210.421	90.6274	155.779	74.6266	384.765	46.4478	429.95	15.147	440.896	149.104	626.319	249.467	512.723	148.941	314.559	214.07	315.823	446.548	185.349	241.195	320.011	365.763	280.779	366.967	408.096	333.333	526.972	372.691	455.128	12.4006	224.462
	0.35	281.507	59.8791	16.5235	94.1525	12.5545	110.02	18.6139	189.59	54.2279	210.788	91.1353	155.987	74.9887	383.569	47.1461	429.584	16.1042	441.695	148.883	625.581	249.199	511.941	148.506	313.92	212.812	315.652	446.371	185.547	240.905	319.47	365.659	280.116	366.861	407.926	333.545	527.041	371.327	454.616	13.0926	224.879
	0.3625	281.214	59.9868	15.9693	94.1262	13.0631	111.282	18.104	189.324	54.5399	211.027	91.6328	156.31	75.2047	382.53	47.8839	429.175	17.182	442.247	148.512	624.941	248.941	511.478	148.12	313.565	211.678	315.483	446.22	185.789	240.683	319.012	366.115	279.206	366.64	407.689	333.72	527.089	370.386	454.063	13.79	225.215
	0.375	280.931	60.1075	15.6789	93.9872	13.3264	112.076	17.763	189.096	54.8627	211.337	92.1001	156.606	75.6456	381.589	48.4449	428.893	18.1237	442.643	148.403	624.22	248.893	510.964	147.792	313.107	210.511	315.3	445.841	186.047	240.403	318.655	366.303	278.108	366.532	407.599	333.761	527.062	369.192	453.448	14.3994	225.611
	0.3875	280.657	60.3458	15.1774	93.7849	13.8349	112.775	17.4124	188.814	55.2284	211.708	92.577	156.93	76.115	380.694	49.1429	428.608	18.6887	442.87	148.311	623.518	249.06	510.142	147.512	312.833	209.54	315.256	445.442	186.3	240.037	318.303	366.383	277.017	366.549	407.226	333.932	527.201	367.978	453.035	15.0965	225.99
	0.4	280.192	60.6408	15.0729	93.6032	14.1954	113.547	17.0548	188.561	55.7167	212.096	93.1478	157.103	76.6031	379.803	49.8756	428.305	19.2027	443.146	148.207	622.731	248.95	509.431	147.211	312.211	208.546	314.6	445.005	186.681	239.637	318.038	366.69	275.895	366.5	407.12	333.998	527.128	366.939	452.523	15.6796	226.405
	0.4125	279.869	60.7827	14.7024	93.5522	14.5815	114.327	16.6468	188.349	56.0045	212.396	93.6861	157.268	76.919	378.635	50.5857	427.963	19.8786	443.581	148.174	621.981	248.843	508.622	147	311.893	207.686	314.065	444.626	186.913	239.282	317.751	366.862	274.978	366.522	406.997	334.076	527.139	365.586	451.804	16.3563	226.823
	0.425	279.423	61.1326	14.5342	93.2715	15.1922	114.964	16.2679	188.048	56.4032	212.775	94.3043	157.429	77.3123	377.532	51.3761	427.517	20.3468	443.997	148.3	621.364	248.538	507.904	146.919	311.619	206.785	313.187	444.331	187.16	238.933	317.503	367.052	273.918	366.391	406.656	334.094	527.199	364.168	451.267	16.8566	226.987
	0.4375	279.021	61.4141	14.5349	93.1307	15.6432	115.23	15.9081	187.714	56.7152	213.226	94.8729	157.623	77.6537	376.379	52.0106	427.272	20.9399	444.388	148.554	620.88	248.52	507.32	146.736	311.268	206.004	312.188	444.137	187.363	238.656	317.108	367.6	273.155	366.42	406.37	334.11	527.167	363.216	450.715	17.5506	227.353
	0.45	278.519	61.7304	14.4447	92.7597	16.1904	115.974	15.4172	187.324	57.1422	213.774	95.3565	157.728	77.8869	375.281	52.7744	426.862	21.565	444.927	148.742	620.444	248.527	506.468	146.427	310.921	205.134	311.368	443.785	187.596	238.583	316.934	367.858	271.929	366.393	406.337	334.154	527.174	362.255	450.054	18.2442	227.502
	0.4625	278.189	62.0575	14.4507	92.5816	16.4948	116.826	14.924	186.971	57.5456	214.143	95.7861	157.929	78.0844	374.282	53.5168	426.521	22.3673	445.408	148.935	620.096	248.465	506.037	146.091	310.667	204.184	310.903	443.427	187.755	238.383	316.531	367.989	270.617	366.384	406.039	334.274	527.194	361.05	449.284	19.065	227.724
	0.475	277.79	62.4314	14.4468	92.1135	16.8219	117.527	14.3917	186.507	57.9086	214.445	96.2521	158.092	78.5159	373.335	54.4462	425.954	23.1805	446.092	149.274	619.701	248.528	505.678	145.893	310.035	203.027	310.431	443.062	188.059	238.149	316.134	368.396	269.467	366.356	405.83	334.279	527.153	359.895	448.625	19.9114	228.075
	0.4875	277.448	62.8636	14.463	91.5105	17.0072	118.312	14.0171	186.086	58.2462	214.843	96.9402	158.385	78.8289	372.347	55.4299	425.339	24.033	446.715	149.766	619.474	248.729	505.21	145.573	309.59	201.873	310.216	442.77	188.317	237.989	315.831	368.343	268.864	366.498	405.646	334.232	527.163	358.694	448.124	20.8294	228.517
	0.5	277.047	63.343	14.6303	91.1455	17.301	119.237	13.4902	185.659	58.5766	215.051	97.4912	158.696	79.1397	371.592	56.2429	424.631	24.8345	447.308	150.026	619.386	248.929	504.836	145.538	309.21	200.724	310.039	442.289	188.651	237.933	315.58	368.738	267.831	366.494	405.47	334.264	527.276	357.693	447.533	21.5591	228.931
	0.5125	276.593	63.8955	14.7751	90.7558	17.6702	119.895	13.0287	185.297	58.8894	215.602	98.0958	158.963	79.3887	370.78	56.975	424.014	25.6799	447.885	150.389	619.127	249.101	504.575	145.306	308.608	199.687	309.915	441.958	188.806	234.341	308.919	369.439	267.475	366.535	405.226	334.382	527.338	356.663	446.926	22.3104	229.359
	0.525	276.231	64.2477	14.7695	90.2093	18.3384	120.635	12.6689	184.864	58.9622	215.904	98.4991	159.268	79.4348	369.814	57.8451	423.531	26.6484	448.558	150.62	619.033	249.199	504.293	145.262	308.167	198.656	309.824	441.555	189.123	234.12	308.532	369.9	266.416	366.701	404.962	334.28	527.323	355.754	446.223	22.6473	229.678
	0.5375	275.719	64.8763	14.988	89.9823	18.8294	121.404	12.3218	184.6	59.0648	216.428	99.0007	159.547	79.6575	368.828	58.8413	423.265	27.5665	449.239	150.886	618.781	249.27	504.177	145.238	307.75	197.786	309.458	441.237	189.276	233.912	308.09	370.691	265.263	367.024	404.688	334.221	527.324	354.736	445.703	23.2175	229.987
	0.55	275.268	65.3422	15.2427	89.5171	19.1521	122.15	11.773	184.255	59.1322	217.03	99.411	159.811	79.8802	367.884	59.8964	423.115	28.7622	449.919	151.162	618.729	249.252	503.98	145.192	307.25	196.958	309.002	440.865	189.541	233.7	307.647	370.914	264.262	367.397	404.452	334.148	527.289	353.658	445.138	23.5879	230.351
	0.5625	274.772	65.6537	15.4387	89.274	19.3023	122.932	11.478	184.018	59.336	217.461	99.739	160.083	80.269	366.834	60.7874	422.92	29.8418	450.29	151.354	618.79	249.43	503.625	145.071	306.68	196.19	308.343	440.401	189.896	233.531	307.145	372.125	263.233	367.776	404.165	334.163	527.429	352.655	444.657	24.2018	230.676
	0.575	274.393	66.1601	15.6496	88.9067	19.4016	123.644	11.0995	183.608	59.3951	217.713	100.273	160.385	80.5041	365.918	61.8592	422.823	30.6765	450.669	151.505	618.709	249.501	502.981	144.951	306.184	195.296	307.468	440.017	190.033	233.305	306.495	372.469	262.294	368.157	404.12	334.341	527.565	351.501	443.942	24.9412	230.995
	0.5875	274.237	66.5277	15.8512	88.6103	19.3183	124.529	10.8261	183.329	59.6498	218.244	100.71	160.597	80.8512	365.061	62.4054	422.68	31.5645	451.59	151.606	618.755	249.475	502.451	144.808	305.722	194.412	306.646	439.726	190.495	233.324	306.339	373.169	261.386	368.685	403.965	334.627	527.807	350.628	443.332	25.3574	231.042
	0.6	273.948	66.8949	16.0663	88.3751	19.5103	125.361	10.414	182.866	59.7763	218.583	101.191	160.943	81.2717	364.125	63.2689	422.577	32.1103	452.44	151.759	618.698	249.482	501.897	144.75	305.25	193.546	306.057	439.262	190.982	233.19	305.78	373.539	260.678	368.984	403.812	334.9	527.928	349.726	442.759	26.2601	231.342
	0.6125	273.612	67.3916	16.1653	87.805	19.6125	126.003	9.97958	182.41	59.9146	219.012	101.711	161.241	81.4964	363.094	64.1122	422.65	32.7742	453.431	151.544	618.917	249.777	501.383	144.723	304.951	192.136	305.616	438.807	191.311	233.095	305.371	374.061	259.592	369.347	403.733	334.952	528.073	348.769	442.074	26.9777	231.401
	0.625	273.316	67.7658	16.3777	87.4182	20.0323	126.788	9.58003	181.935	60.0255	219.373	102.062	161.531	81.772	362.122	64.8288	422.74	33.4473	454.54	151.457	619.117	249.795	500.994	144.668	304.594	190.998	305.255	438.458	191.554	233.095	304.91	375.103	258.01	369.697	403.547	335.162	528.181	347.761	441.362	27.7962	231.732
	0.6375	273.063	68.1141	16.5129	87.0504	20.4952	127.518	9.24657	181.505	60.3212	219.904	102.666	161.813	82.0417	361.089	65.5285	422.716	34.1092	455.485	151.359	619.066	249.804	500.365	144.563	304.094	189.592	305.133	438.035	191.974	233.001	304.445	375.349	256.874	369.898	403.487	335.459	528.244	346.81	440.64	28.4579	231.967
	0.65	272.686	68.592	16.4989	86.4888	21.0234	128.156	8.86348	181.27	60.5243	220.403	103.291	162.093	82.3893	360.219	66.3972	422.779	34.5588	456.31	151.339	619.169	249.972	500.011	144.631	303.866	188.439	304.951	437.591	192.308	232.913	303.93	375.543	255.575	370.299	403.349	335.837	528.222	345.666	439.716	29.1526	232.338
	0.6625	272.27	69.0784	16.6785	86.0563	21.2249	128.558	8.6329	180.926	60.8185	220.746	103.674	162.447	82.6623	359.298	67.2562	422.987	35.0331	457.195	151.234	619.102	250.034	499.508	144.811	303.54	187.339	304.712	437.32	192.518	232.701	303.501	375.907	254.809	370.487	403.218	336.166	528.219	344.661	438.95	29.8987	232.9
	0.675	271.735	69.3628	16.668	85.6123	21.315	129.177	8.46153	180.74	61.121	221.269	104.189	162.695	82.9377	358.301	68.1459	423.186	35.5134	458.146	151.133	619.201	249.915	499.037	145.08	303.156	186.217	304.386	436.907	192.83	232.39	302.906	376.208	254.053	370.799	402.998	336.701	528.112	343.713	437.98	30.4204	233.302
	0.6875	271.266	69.6731	16.7267	85.0255	21.3496	129.72	8.06038	180.388	61.4498	221.643	104.492	163.142	83.4003	357.303	69.0173	423.339	36.1096	459.234	151.034	619.223	249.88	498.936	145.239	302.665	185.185	303.731	436.658	192.938	232.119	302.431	376.605	253.227	371.188	402.727	337.054	527.794	342.863	437.212	31.0038	233.66
	0.7	270.761	69.9126	16.7795	84.5169	21.3574	130.475	7.80415	180.076	61.7905	222.151	104.848	163.408	83.927	356.321	70.1319	423.304	36.7762	460.305	150.941	619.222	249.734	498.693	145.11	302.262	184.548	302.676	436.2	193.237	231.898	301.92	376.822	251.898	371.502	402.485	337.411	527.615	341.894	436.428	31.6626	234.053
	0.7125	270.311	70.1837	16.645	83.9952	21.2353	131.423	7.47313	179.722	62.0331	222.662	105.219	163.741	84.4698	355.341	70.6404	423.182	37.3868	461.394	150.958	619.22	249.656	498.411	145.313	302.127	183.923	301.807	435.739	193.541	231.594	301.473	376.969	250.804	371.876	402.014	337.932	527.356	340.792	435.546	32.3595	234.378
	0.725	269.799	70.443	16.5185	83.5957	21.1394	131.996	7.04672	179.34	62.3174	223.205	105.504	164.155	84.708	354.479	71.3488	423.097	38.1551	462.251	151.019	619.089	249.56	498.163	145.714	302.214	183.088	300.742	435.529	193.777	231.408	300.671	377.347	250.002	372.177	401.704	338.274	527.13	339.884	434.79	32.9035	234.648
	0.7375	269.449	70.6767	16.3106	82.9446	20.9519	132.667	6.47146	178.955	62.5253	223.567	105.819	164.535	85.0547	353.714	72.2291	423.234	38.7573	462.989	151.306	618.725	249.485	498.067	146.033	302.178	182.214	299.91	435.059	194.064	231.32	300.128	377.762	248.987	372.439	401.452	338.44	527	338.981	433.957	33.5916	234.897
	0.75	268.868	70.9758	15.9506	82.285	20.9904	133.383	5.9945	178.475	62.7076	223.841	106.181	165.041	85.2971	352.945	73.0146	423.394	39.3296	463.674	151.578	618.177	249.399	498.17	146.293	301.996	181.064	299.372	434.556	194.354	231.24	299.66	377.664	248.259	372.704	401.104	338.725	526.897	338.142	433.044	34.2905	235.249
	0.7625	268.614	71.1141	15.7125	82.0068	20.9349	134.139	5.63857	178.037	62.9263	224.305	106.348	165.282	85.5654	351.978	73.7056	423.592	39.8132	464.187	151.747	617.432	249.379	498.286	146.362	301.822	179.862	298.849	434.068	194.703	231.126	299.016	378.044	247.02	372.905	400.789	338.937	526.771	337.237	432.143	35.1025	235.676
	0.775	268.273	71.1859	15.2986	81.5527	21.0522	134.932	5.41239	177.688	63.0698	224.6	106.656	165.74	86.1161	350.879	74.6477	424.266	40.2518	464.673	151.932	616.68	249.384	498.403	146.47	301.67	178.705	298.636	433.713	194.965	231.031	298.584	378.168	246.036	373.226	400.493	339.207	526.472	336.335	431.327	35.8036	235.951
	0.7875	268.186	71.2266	15.0295	81.0678	21.1056	135.754	4.9385	177.05	63.1955	224.922	106.965	166.27	86.6044	350.062	75.4862	424.79	40.6531	465.432	151.825	615.995	249.463	498.525	146.732	301.855	177.382	298.493	433.355	195.303	230.888	297.978	378.321	244.77	373.673	400.213	339.342	526.169	335.267	430.429	36.4069	236.367
	0.8	268.142	71.1997	14.7492	80.748	21.1488	136.44	4.62118	176.651	63.3378	225.31	107.243	166.67	87.0895	349.055	76.3107	425.391	41.1597	466.34	151.911	615.539	249.558	498.344	147	301.837	176.555	298.607	432.951	195.618	230.732	297.451	378.6	243.557	374.053	399.91	339.521	525.965	334.083	429.412	36.9649	236.712
	0.8125	268.013	71.2547	14.428	80.3836	21.1638	137.182	4.26258	176.105	63.3494	225.574	107.623	167.238	87.5761	348.22	77.0465	425.935	41.5496	467.017	151.843	614.887	249.576	498.381	147.074	301.589	175.41	298.293	432.505	196.081	230.603	296.979	378.921	242.286	374.421	399.776	339.424	525.845	333.302	428.501	37.4119	236.964
	0.825	267.901	71.4039	14.1541	80.2147	21.1522	137.868	4.03925	175.709	63.4629	225.952	108.042	167.747	87.784	347.226	77.9078	426.52	42.0015	467.893	151.709	614.154	249.538	498.437	147.198	301.522	174.474	298.01	432.06	196.456	230.506	296.562	379.244	240.76	374.869	399.683	339.559	525.745	332.483	427.347	37.9693	237.38
	0.8375	267.719	71.7159	13.8902	79.8658	20.8508	138.563	3.64706	175.169	63.4089	226.276	108.382	168.01	88.1432	346.152	78.7464	427.201	42.4497	468.942	151.534	613.393	249.597	498.155	147.508	301.383	173.51	297.198	431.711	196.773	230.354	295.988	379.325	239.479	375.4	399.724	339.731	525.622	331.465	426.268	38.4918	237.685
	0.85	267.472	71.9915	13.5637	79.5538	20.4542	139.039	3.44383	174.806	63.488	226.726	108.495	168.361	88.596	345.163	79.4042	427.926	42.9776	470.038	151.488	612.967	249.532	498.122	147.661	301.26	172.62	296.045	431.433	197.218	230.291	295.465	379.681	238.324	375.978	399.843	340.091	525.493	330.512	425.361	39.1028	238.037
	0.8625	267.278	72.2565	13.278	79.4265	19.8396	139.448	3.25847	174.393	63.6062	227.104	108.715	168.61	89.002	344.333	80.2764	428.719	43.3292	471.123	151.205	612.618	249.576	497.899	147.821	300.978	171.89	294.937	431.022	197.591	230.348	294.96	379.711	237.389	376.356	399.916	340.395	525.48	329.437	424.467	39.6827	238.274
	0.875	267.127	72.6882	12.9229	79.287	19.287	139.732	2.93822	173.883	63.6166	227.406	108.956	169.006	89.4415	343.313	81.1666	429.397	43.8998	472.425	150.909	611.965	249.63	497.491	147.809	300.693	170.02	294.202	430.746	197.874	230.378	294.266	380.262	235.844	376.817	399.961	340.638	525.433	328.535	423.575	40.4798	238.494
	0.8875	266.961	72.9909	12.6786	79.1108	18.908	140.042	2.71287	173.527	63.7193	227.774	109.222	169.377	89.9315	342.346	81.9969	430.005	44.3433	473.449	150.456	611.44	249.768	497.047	147.827	300.641	168.758	293.382	430.344	198.275	230.418	293.641	380.441	234.985	377.197	399.979	341.106	525.535	327.573	422.64	41.1661	238.819
	0.9	266.66	73.3042	12.3663	78.9645	18.39	140.618	2.57211	173.302	63.9892	228.23	109.386	169.851	90.4896	341.328	82.5734	430.256	44.8467	474.46	147.136	605.403	250.116	496.304	147.866	300.453	167.539	293.414	430.038	198.613	230.448	293.011	380.204	234.173	377.569	400.053	341.445	525.628	326.948	421.629	41.899	239.182
	0.9125	266.497	73.637	12.0648	78.7284	17.8738	141.273	2.39976	173.053	64.2452	228.761	109.591	170.322	90.9671	340.349	83.029	430.506	45.2734	475.421	147.197	605.458	250.492	495.795	147.611	300.087	166.036	293.128	429.76	198.857	230.574	292.253	380.589	233.377	378.066	400.23	341.703	525.722	326.243	420.808	42.4348	239.555
	0.925	266.356	74.2105	11.6791	78.5604	17.5385	141.996	2.18693	172.64	64.4496	229.451	109.82	170.873	91.261	339.414	83.4967	430.777	45.7362	476.617	147.112	605.49	250.685	495.267	147.708	299.667	165.432	293.508	429.224	199.278	230.695	291.761	380.37	232.513	378.542	400.317	341.832	525.77	325.538	419.889	43.1207	239.974
	0.9375	266.241	74.7657	11.4011	78.1765	17.2722	142.714	2.05491	172.366	64.7288	230.146	109.887	171.265	91.499	338.442	83.964	431.051	46.3312	477.561	147.003	605.702	250.56	494.456	147.549	299.291	164.555	293.204	429.02	199.465	230.58	291.37	380.829	231.498	379.124	400.447	341.825	525.794	324.743	419.108	43.5129	240.299
	0.95	266.163	75.3093	11.2245	77.9622	17.0233	143.309	1.87595	171.934	64.9274	230.689	109.926	171.704	91.8308	337.446	84.387	431.457	46.8436	478.162	147.021	605.678	250.7	493.663	147.467	298.929	163.43	293.228	428.506	199.788	230.444	290.656	381.202	230.596	379.754	400.351	342.004	525.995	323.923	418.086	43.9658	240.766
	0.9625	266.118	75.9475	10.9998	77.3869	16.8411	143.837	1.57035	171.605	65.1216	231.076	109.979	172.041	92.4757	336.208	84.9784	431.9	47.2912	478.965	147.132	605.8	250.648	492.93	147.517	298.611	162.429	292.639	428.067	200.079	230.378	290.186	381.677	229.425	380.22	400.158	342.087	526.207	323.131	417.181	44.3914	241.052
	0.975	265.974	76.5263	10.7104	77.224	16.6427	144.379	1.32801	171.352	65.2333	231.464	110.154	172.378	93.1522	335.255	85.5471	432.402	47.7261	480.151	147.224	605.812	250.764	492.139	147.239	298.425	161.838	291.831	427.711	200.409	230.272	289.616	382.002	228.312	380.628	400.113	342.24	526.341	322.384	416.242	44.8791	241.286
	0.9875	265.882	77.0667	10.4233	76.7936	16.2374	144.865	1.09461	170.862	65.313	231.836	110.113	172.898	93.6409	334.306	86.1097	433.006	47.7901	481.25	147.242	605.995	250.886	491.542	147.116	297.996	160.945	291.04	427.296	200.623	230.25	288.954	382.38	227.338	380.986	399.987	342.334	526.368	321.749	415.363	45.5813	241.504

## Sheet: Fig 2d
	C. insecticola			cell number	1	2	3	4	5	6	7	8	9	10	11	12	13	14	15	16	17	18	19	20	21	22	23	24	25	26	27	28	29	30	31	32	33	34	35	36	37	38	39	40	41	42	43	44	45
	time	x position		time	x position	x position	x position	x position	x position	x position	x position	x position	x position	x position	x position	x position	x position	x position	x position	x position	x position	x position	x position	x position	x position	x position	x position	x position	x position	x position	x position	x position	x position	x position	x position	x position	x position	x position	x position	x position	x position	x position	x position	x position	x position	x position	x position	x position	x position
	0	0		0	0	0	0	0	0	0	0	0	0	0	0	0	0	0	0	0	0	0	0	0	0	0	0	0	0	0	0	0	0	0	0	0	0	0	0	0	0	0	0	0	0	0	0	0	0
	0.1	-0.700131		0.1	0.435118	0.0816014	-0.173781	-0.0951702	0.0479363	0.365687	-0.320943	0.185432	0.565712	0.659	0.618851	-0.022837	0.290335	0.491147	0.652034	-0.352533	0.0178118	0.369907	0.514122	0.821729	0.757483	-0.0644515	0.666224	0.0877714	0.270038	0.38171	0.821729	0.667172	1.65179	-0.520762	0.25827	0.0391287	0.616294	-0.700131	0.342376	0.0399154	-0.204853	0.189599	0.281782	0.66694	0.460021	0.573625	0.57789	0.0131979	0.218749
	0.2	-1.38057		0.2	0.684752	0.70673	-0.171537	-0.365074	0.103544	0.985334	-0.523355	0.605707	1.1527	1.25694	1.0132	-0.046282	0.764743	0.819592	1.53379	-0.809506	-0.294896	0.869048	0.456033	1.68285	1.56164	0.0390214	1.24561	0.188097	0.6252	0.27416	1.68285	1.43497	3.36251	-0.892556	0.494223	0.0192694	1.20154	-1.38057	0.647742	0.267033	-0.263242	0.23217	0.834578	1.28954	0.895707	0.851567	1.17928	0.0650416	0.272135
	0.3	-2.21882		0.3	1.18534	1.5644	-0.217506	-0.287572	0.137156	1.48172	-0.858193	0.907989	1.78584	1.93976	1.52664	-0.0324761	1.02854	0.923422	2.35329	-1.3766	-0.595085	1.30814	0.484284	2.37991	2.36937	-0.122179	1.84967	0.463249	0.88998	0.328078	2.37991	2.31329	4.8228	-1.50796	0.780749	0.0821827	1.58128	-2.21882	0.95749	0.0337814	-0.0894702	0.372312	0.956833	2.04906	1.25441	1.14396	1.90434	0.0676525	0.238992
	0.4	-2.60613		0.4	1.79656	2.20791	-0.274088	-0.311008	0.171358	1.87883	-1.19088	1.23205	2.56855	2.6276	2.36381	-0.0495369	1.40334	1.19054	2.63704	-1.89404	-0.613272	2.12006	0.48842	3.16573	2.98879	-0.621409	2.68925	0.704209	1.06234	0.321412	3.16573	2.94549	6.40127	-2.10125	0.784683	0.0770502	2.07064	-2.60613	1.44538	0.00159158	0.0673305	0.514547	1.45313	2.42808	1.57383	1.49163	2.54402	0.195304	0.217085
	0.5	-2.25884		0.5	2.38526	2.40366	-0.325798	-0.645739	0.0528897	2.3368	-1.49899	1.6706	3.30996	3.4079	3.08185	-0.0252692	1.66765	1.46205	3.22437	-2.49322	-0.899369	2.24261	0.513872	4.03286	3.78434	-0.967093	3.08693	0.975498	1.35868	0.39307	4.03286	3.69889	7.78373	-2.69587	0.784218	0.0588452	2.55624	-2.25884	1.72313	0.278085	0.380664	0.544475	2.38136	2.3719	1.79501	1.94324	3.10848	0.242998	0.218655
	0.6	-1.38202		0.6	2.94699	2.79368	-0.372429	-0.969865	0.217273	2.75033	-1.48618	2.00254	4.12475	4.13326	3.79321	-0.0179729	1.93247	1.74523	3.81242	-3.03447	-1.16619	2.16628	0.505261	4.74778	4.32104	-1.48385	3.64691	1.21181	1.6191	0.348188	4.74778	4.15856	8.69575	-3.04503	0.85543	0.0700311	2.91405	-1.38202	2.01861	0.596032	0.645569	0.632237	3.25291	2.17641	2.10676	2.26095	3.64763	0.258682	0.206887
	0.7	-1.0176		0.7	3.3428	3.46543	-0.281501	-1.42956	0.481222	3.03935	-1.72391	2.15293	4.78795	5.00789	4.50257	-0.0153799	2.19319	2.1821	4.44274	-3.50951	-1.19729	2.11103	0.274482	5.28967	4.92604	-2.10833	4.30656	1.2181	1.92106	0.239994	5.28967	4.82134	8.93518	-3.64011	1.07432	0.102802	3.2862	-1.0176	2.30502	0.878034	0.934349	0.752118	3.99845	1.87292	2.60163	2.61055	4.28387	0.318216	0.194888
	0.8	-1.34486		0.8	3.66232	3.96426	-0.281957	-1.69746	1.13387	3.27255	-1.93432	2.11028	5.6266	5.86783	5.13902	0.00134106	2.26168	2.50293	5.18711	-3.90103	-1.73439	2.11714	0.251005	5.85184	5.55186	-2.73715	4.99538	1.47691	2.46398	0.229899	5.85184	5.4925	8.96712	-4.09077	1.09185	0.186809	3.63149	-1.34486	2.59316	1.22545	1.13482	0.866723	4.79311	1.4914	2.96776	3.13002	4.94713	0.496101	0.144068
	0.9	-2.31118		0.9	4.18518	4.65941	-0.19255	-1.73198	1.92539	3.6829	-2.15272	1.82814	6.43987	6.52961	5.72702	0.0281125	2.25569	2.82499	6.21891	-4.48325	-1.79505	2.19796	0.177201	6.6531	5.77013	-3.3048	5.61241	1.61182	2.89928	0.0851871	6.6531	5.73349	9.03917	-4.54965	1.10615	0.0935209	3.79573	-2.31118	2.90653	1.71565	1.37471	0.946313	5.52181	1.05956	3.65849	3.49706	5.42432	0.310973	0.138113
	1	-3.18466		1	4.71955	5.07558	-0.00628602	-1.83737	2.70634	4.09888	-2.48775	1.52555	7.04679	7.06449	6.33418	-0.010587	2.22558	3.16638	7.29623	-5.06689	-2.07178	2.27301	-0.284023	7.47001	6.0863	-3.6052	6.4467	1.88529	3.50827	-0.227494	7.47001	6.02621	9.5429	-4.86304	1.08133	0.20108	3.74244	-3.18466	3.23765	2.18269	1.36607	1.11627	6.16496	0.773667	4.01232	3.76483	5.72215	0.352623	0.289535
	1.1	-3.85276		1.1	5.25073	5.36974	0.0791874	-1.96335	3.42937	4.4289	-2.73092	1.25328	7.74606	7.83391	6.90337	-0.00320132	1.97673	3.46017	7.70873	-5.70921	-2.33683	2.50526	-0.0697495	8.38157	5.92435	-4.16323	7.14798	2.08412	4.01124	-0.231437	8.38157	5.95963	9.85227	-5.36728	0.833755	0.205748	3.735	-3.85276	3.54851	2.67253	1.40879	1.20221	6.44759	0.647984	4.57339	3.75814	5.99007	0.477556	0.356284
	1.2	-4.57857		1.2	5.72681	5.88081	0.304472	-2.04711	4.04113	4.75637	-3.05346	0.837636	8.45344	8.47833	7.48777	-0.0337102	2.22084	3.81047	8.21026	-6.29791	-2.35189	2.66503	0.0149547	9.19186	6.05662	-4.47454	7.84676	2.17772	4.39788	0.0517409	9.19186	5.98504	10.4034	-5.83035	0.774418	0.208618	3.75456	-4.57857	3.80101	2.93038	1.51507	1.40556	6.60621	0.602479	4.9791	3.99715	6.03218	0.334221	0.35738
	1.3	-4.8201		1.3	6.21997	6.4754	0.362405	-2.40193	4.59707	5.25506	-3.26972	0.279606	9.28814	9.08931	8.05898	-0.0806896	2.54283	4.26696	8.79293	-6.91599	-2.599	3.00848	0.289495	9.88104	5.85855	-4.99237	8.51981	2.33252	4.91097	0.343865	9.88104	5.83836	10.5247	-6.397	0.30305	0.219571	3.59998	-4.8201	4.09608	3.29337	1.69176	1.42503	6.45418	0.281197	5.52349	4.27499	6.06247	0.5446	0.395234
	1.4	-4.68675		1.4	6.69204	7.2955	0.333944	-2.42302	5.22427	5.70321	-3.54206	-0.107157	10.0719	9.70999	8.73601	-0.197324	2.22618	4.64081	9.40353	-7.64563	-2.65555	3.32586	0.546031	10.5808	5.81634	-5.38563	9.17127	2.56647	5.27749	0.574845	10.5808	5.76007	10.9889	-6.80767	-0.0100862	0.245252	3.59358	-4.68675	4.29913	3.64254	1.75464	1.47239	6.46372	-0.225535	6.03438	4.35446	5.98941	0.585321	0.449228
	1.5	-4.61581		1.5	7.39056	8.01588	0.284514	-2.41618	5.98072	6.21611	-3.87292	-0.525912	10.8379	10.2548	9.37144	-0.245735	2.48177	4.96562	9.39953	-8.26831	-2.68246	3.09926	1.0302	11.054	5.60583	-5.92767	9.99186	2.86147	5.4592	0.862811	11.054	5.53787	11.3945	-7.38119	-0.319253	0.272738	3.54418	-4.61581	4.55984	3.91727	1.77488	1.5284	6.66921	-0.699317	6.35693	4.39409	5.68549	0.62495	0.44347
	1.6	-4.54248		1.6	7.98166	8.80162	0.238367	-2.20548	6.62675	6.79467	-4.05455	-1.0497	11.5167	11.0277	9.95994	-0.210969	2.4983	5.27539	9.28767	-8.93117	-2.88513	2.45549	1.164	11.2152	5.28883	-6.13876	10.7133	3.3568	5.76506	1.09225	11.2152	5.24435	12.2221	-7.70377	-0.607603	0.295432	3.52262	-4.54248	4.7478	4.08453	1.42514	1.54953	6.70365	-0.993945	6.70036	4.70994	5.47149	0.63416	0.426052
	1.7	-3.97664		1.7	8.30311	9.52401	0.390696	-1.7563	7.07246	7.14171	-4.29231	-1.38408	12.3002	11.7138	10.4092	-0.215816	2.77595	5.59509	9.56285	-9.46037	-2.90892	1.49003	1.05095	11.3482	5.24974	-6.47887	11.4395	3.88171	5.69433	0.933513	11.3482	5.164	12.7941	-7.90578	-1.13677	0.267588	3.47362	-3.97664	4.98538	3.93756	1.1539	1.69524	6.73726	-1.31522	7.18732	4.97367	5.46258	0.625397	0.447637
	1.8	-3.50024		1.8	8.56914	10.1162	0.915392	-1.49124	7.60376	7.42644	-4.50517	-1.60295	13.0644	12.2172	11.0975	-0.187113	3.14396	5.85426	9.90982	-10.0665	-3.16128	0.441396	1.06404	11.152	4.90217	-6.53145	12.0953	4.25862	5.51467	0.917529	11.152	4.83092	13.3773	-7.91933	-1.45019	0.255633	3.46256	-3.50024	5.25868	3.8759	0.830644	1.73272	6.75475	-1.56606	7.58913	5.48193	5.43246	0.851513	0.485353
	1.9	-2.96605		1.9	8.80432	10.6403	1.15703	-1.11998	8.18273	7.63831	-4.71947	-1.94424	13.9305	12.7642	11.6428	-0.212257	3.16218	6.13651	10.0025	-10.8449	-3.40552	-0.503772	0.796178	10.7847	4.6278	-7.03837	12.6811	4.71064	5.13802	0.687	10.7847	4.55581	14.0293	-8.24481	-1.72989	0.271961	3.30297	-2.96605	5.51785	3.58036	0.559765	1.78395	6.66384	-1.63266	8.12485	5.85435	5.23727	1.1385	0.415389
	2	-2.69816		2	8.97436	11.3673	0.694981	-0.304217	8.90668	7.29851	-5.06869	-2.20099	14.6878	13.3535	12.1172	-0.0890591	3.16534	6.39196	9.67316	-11.5247	-3.53319	-1.43531	0.768785	10.5223	4.33941	-7.43967	13.2707	5.16159	4.54118	0.58448	10.5223	4.26066	14.5479	-8.36774	-1.97593	0.293536	3.25912	-2.69816	5.77642	2.97342	0.336725	1.93046	6.50727	-1.57643	8.61276	6.31686	5.21404	1.38751	-0.64463
	2.1	-2.26809		2.1	9.0534	11.8985	-0.224391	0.464872	9.74044	6.31413	-5.55885	-2.69213	15.5509	14.0938	12.6696	0.0520224	2.17413	6.53397	9.48843	-12.051	-4.08487	-2.31145	0.525903	10.4898	4.10036	-7.737	13.8391	5.64984	4.09486	0.372218	10.4898	4.02183	15.065	-8.58177	-2.24822	0.289826	3.24464	-2.26809	6.06947	2.40872	0.554454	1.93149	6.63672	-1.58573	9.14048	6.65026	5.12755	1.67361	-1.68211
	2.2	-1.71977		2.2	9.22673	12.4606	-1.18018	1.11414	10.4541	5.33992	-5.89489	-2.95473	16.4436	14.6345	13.2928	0.0685822	1.36707	6.76461	9.40021	-12.2071	-4.38942	-3.13788	0.279569	10.2894	3.8539	-7.9732	14.3684	6.1442	3.6988	0.254242	10.2894	3.73205	15.9904	-8.69407	-2.52112	0.250518	3.1858	-1.71977	6.36636	2.16034	0.767909	1.92449	6.66529	-1.61888	9.52862	7.02653	5.09848	2.02791	-2.20291
	2.3	-1.34479		2.3	9.47835	13.0812	-2.04977	1.76189	11.0908	4.38786	-6.18932	-3.18353	17.3471	15.2205	13.9003	0.053936	0.904466	6.98524	9.61471	-12.5562	-5.3083	-4.03507	0.220868	10.3028	3.55109	-8.40422	14.9238	6.49303	3.08787	0.118423	10.3028	3.5033	17.2206	-8.6278	-2.83608	0.254318	3.13473	-1.34479	6.65972	2.12427	1.04946	1.92856	6.3296	-1.65604	9.82154	7.78735	5.11605	2.39795	-2.64689
	2.4	-0.532869		2.4	9.62481	13.4196	-2.82955	2.42923	11.8178	3.64652	-6.25595	-3.26644	18.2119	15.8065	14.3997	0.05914	0.110787	7.2229	10.4595	-13.1607	-6.47181	-5.1538	-0.0535249	11.0018	3.27529	-8.90782	15.5867	6.52243	2.39423	-0.0635394	11.0018	3.23124	18.3447	-8.34775	-3.18072	0.261087	3.21377	-0.532869	6.97849	2.10322	1.19485	1.92617	6.09159	-1.63571	10.3182	8.17229	5.10945	2.75194	-3.11517
	2.5	0.0330483		2.5	9.80658	13.9314	-3.72356	3.01761	12.5444	2.7177	-6.49386	-3.46478	18.9931	16.317	14.8149	0.0886653	-0.753513	7.37447	11.2477	-13.8948	-6.76686	-6.37992	-0.0691996	11.5889	2.75528	-9.39717	16.2752	6.50423	1.91097	-0.228616	11.5889	2.71666	19.5072	-7.99902	-3.50806	0.280008	3.31732	0.0330483	7.47085	2.32467	1.41834	1.9337	6.09101	-1.32824	10.8812	8.68181	5.11477	3.11343	-3.6079
	2.6	0.655834		2.6	9.84869	14.3576	-4.7335	3.61897	13.0867	1.64556	-6.77625	-3.60919	19.6436	17.0244	15.3919	0.0338887	-1.66469	7.74443	12.0557	-14.4898	-6.49462	-7.29154	-0.0958948	12.2005	2.30957	-9.82294	17.0552	6.51836	1.15662	-0.261016	12.2005	2.20686	21.2935	-7.64196	-3.78268	0.296371	3.76576	0.655834	7.81274	2.64276	1.70882	1.82785	5.91566	-1.07752	11.321	9.07352	5.2496	3.68214	-4.1595
	2.7	0.956059		2.7	9.79014	14.7281	-5.79481	4.3221	13.6571	0.613504	-7.04025	-3.89184	20.427	17.6698	15.6982	0.0644512	-2.57761	8.06503	12.471	-14.8611	-6.78555	-8.17819	-0.331235	12.8369	1.79612	-10.3765	17.6603	6.59121	0.553917	-0.250165	12.8369	1.7073	22.5369	-7.12492	-4.16398	0.2783	4.18441	0.956059	8.32117	2.6223	1.94837	1.82963	6.1263	-1.26914	11.8933	9.62283	5.47443	4.0368	-4.8534
	2.8	1.28889		2.8	9.75731	15.3479	-6.69012	4.77498	14.2168	-0.440627	-7.22989	-4.10284	21.038	18.3906	15.9607	0.0540433	-3.49263	8.15491	12.7853	-15.3928	-7.05909	-9.06317	-0.0735005	13.7525	1.39482	-10.8413	18.4467	6.77069	0.0312956	-0.205823	13.7525	1.27224	23.9223	-6.74547	-4.49565	0.278139	4.65685	1.28889	8.75662	2.64794	2.03546	1.98295	6.21736	-1.62315	12.4437	10.1263	5.56406	4.46618	-5.54849
	2.9	1.81562		2.9	9.72349	15.9391	-7.29607	4.88976	14.8193	-1.5285	-7.38149	-3.74954	21.6019	19.0585	15.928	0.0332092	-4.33577	8.45075	12.9191	-16.1524	-7.31854	-9.89927	-0.0483699	14.5597	1.15384	-11.1949	19.0462	6.85249	-0.550913	-0.0183395	14.5597	1.02421	25.4675	-6.39732	-4.79365	0.239949	5.03486	1.81562	9.11741	2.67391	2.35832	2.05648	6.0991	-1.8947	12.7384	10.5429	5.78507	4.56788	-6.2532
	3	2.6781		3	9.39698	16.214	-8.20785	4.90349	15.2847	-2.5552	-7.6402	-3.33155	22.2201	19.6402	15.8265	0.0703886	-5.20513	8.71956	13.1116	-16.7554	-7.36923	-10.5751	0.746029	15.2355	0.585906	-11.8141	19.6502	7.10371	-1.08761	0.593149	15.2355	0.575985	26.9393	-6.1358	-5.126	0.256447	5.37171	2.6781	9.43933	2.69956	2.53533	2.13726	5.87433	-2.18372	13.1245	11.0377	5.93541	4.80126	-6.90083
	3.1	3.00227		3.1	9.19956	16.5127	-9.22281	4.88759	15.7514	-3.58858	-7.85757	-2.99821	23.0025	20.4566	15.9083	0.0823166	-6.11056	8.97298	13.6963	-17.4395	-7.65588	-11.0898	0.804377	15.9102	0.273427	-12.028	19.7192	7.15697	-1.49762	0.697015	15.9102	0.21941	28.2921	-5.86955	-5.3264	0.265245	5.82506	3.00227	9.50353	3.01877	2.56337	2.26875	5.4319	-2.29905	13.6579	11.6555	6.0392	5.06078	-7.47627
	3.2	3.38838		3.2	9.19974	17.117	-9.92506	4.94281	16.1817	-4.6173	-8.19307	-2.97351	23.6979	20.839	15.8709	0.0611966	-6.99992	9.10655	14.6637	-18.2105	-7.64384	-10.8279	0.825171	16.7289	0.00150221	-12.2918	19.4485	7.43727	-2.12286	0.691882	16.7289	0.00447059	29.8036	-5.39192	-5.41095	0.267633	6.22822	3.38838	9.75836	3.29006	2.48828	2.32529	4.92169	-2.48879	14.0912	11.9737	6.23472	5.28841	-8.30784
	3.3	3.84545		3.3	9.23279	17.7965	-10.7504	5.19375	16.4606	-5.62586	-8.4829	-3.02494	24.3758	21.3723	15.6476	0.0462638	-7.89201	9.375	15.1496	-18.8187	-8.21385	-10.1163	0.887177	17.417	-0.072168	-12.3946	18.7771	7.46016	-2.73709	0.875566	17.417	-0.0414536	31.2453	-4.95493	-5.75606	0.277361	6.74225	3.84545	10.1038	3.53424	2.20483	2.37128	4.99977	-2.72449	14.5405	12.5427	6.51116	5.5143	-9.23395
	3.4	4.18058		3.4	9.35055	18.5647	-11.6363	5.48399	16.7508	-6.68321	-8.60932	-3.06132	25.159	21.3978	15.601	0.0517898	-8.75926	9.632	15.444	-19.4929	-8.25343	-9.27174	1.29693	18.0776	-0.13915	-12.7093	17.9018	7.67161	-3.30678	1.17944	18.0776	-0.185656	31.7772	-4.29693	-5.98533	0.255025	7.30129	4.18058	10.6166	3.2826	1.98108	2.51111	5.76722	-3.02241	15.0328	13.0516	7.12886	5.80163	-9.88124
	3.5	4.24896		3.5	9.41899	19.1717	-12.5052	5.59664	16.7825	-7.55008	-8.72972	-2.88955	25.9364	21.5815	15.6022	-0.0793482	-9.61594	9.87557	15.9998	-20.2852	-8.254	-8.94467	1.68842	18.8271	-0.650116	-12.673	17.0855	7.81185	-3.92764	1.6325	18.8271	-0.637441	31.0531	-3.80013	-6.18154	0.277585	7.59768	4.24896	10.9481	2.66604	1.91194	2.56878	6.49853	-3.33496	15.3393	13.438	7.8021	5.90703	-10.4958
	3.6	5.08893		3.6	9.4	19.916	-13.1385	5.85839	16.7617	-8.42288	-8.83191	-2.45759	26.7548	21.8471	15.3534	-0.10088	-10.3068	10.1748	16.7464	-21.1539	-8.81538	-8.49113	2.0023	19.6098	-1.28274	-12.7745	16.2271	7.92627	-4.39808	1.97063	19.6098	-1.32108	29.8626	-3.28334	-6.45086	0.283334	7.90696	5.08893	11.2681	1.81415	1.94168	2.61356	7.07037	-3.686	15.8653	13.9587	8.42462	6.10448	-11.1866
	3.7	5.99411		3.7	9.42006	20.4541	-13.6996	5.92981	16.7464	-9.28594	-9.16591	-2.21075	27.4155	22.1583	15.3072	-0.252959	-10.7534	10.4145	17.5823	-22.0518	-8.83154	-8.40183	2.35819	20.2797	-1.74048	-13.0367	15.2701	8.08618	-4.49937	2.36274	20.2797	-1.78863	28.6542	-2.73239	-6.71139	0.290774	7.99162	5.99411	11.7233	1.20374	2.21812	2.6286	7.61795	-3.93947	16.2097	14.2848	9.28911	6.36449	-11.812
	3.8	7.16267		3.8	9.43103	21.0523	-14.5835	5.96978	16.9394	-10.1488	-9.40092	-1.88288	28.2078	22.3715	15.2211	-0.293716	-11.4075	10.7965	18.6566	-22.7412	-9.11508	-8.10671	2.78327	20.9544	-2.53639	-13.4707	14.4064	8.3402	-4.57342	2.83007	20.9544	-2.60621	27.4191	-2.43063	-6.8184	0.21122	7.95893	7.16267	11.8214	0.63069	2.49705	2.72107	8.42612	-4.28529	16.7889	14.6304	9.93771	6.66548	-12.4159
	3.9	8.29503		3.9	9.50955	21.7586	-15.0148	6.11977	17.1108	-11.0962	-9.72028	-1.63571	28.9857	22.7529	15.0956	-0.294538	-12.2331	11.1215	20.0323	-23.2848	-9.09303	-8.11988	3.12714	21.5649	-3.50832	-13.8601	13.6385	8.54582	-4.63387	3.20074	21.5649	-3.52498	26.2697	-2.45119	-6.9076	0.21375	7.98643	8.29503	12.0442	0.289656	2.81533	2.80953	9.11161	-4.8391	17.301	15.1303	10.6865	6.75915	-12.6489
	4	9.36768		4	9.66528	22.6137	-15.2529	6.25359	17.4074	-12.0214	-10.0895	-1.32403	30.0966	22.8091	15.0401	-0.374745	-12.9747	11.4206	21.0754	-23.8451	-9.39775	-7.88002	3.5739	22.2144	-4.5678	-14.2369	12.9334	8.6445	-4.39908	3.68636	22.2144	-4.63865	25.0677	-2.36045	-7.04459	0.218552	7.98507	9.36768	12.346	-0.245896	2.92789	2.85432	10.1951	-5.40632	17.6735	15.4607	11.3575	7.26672	-12.7606
	4.1	10.5425		4.1	10.1409	23.4542	-15.255	6.80378	17.5627	-12.8788	-10.652	-1.00619	31.1093	22.9398	14.9873	-0.341106	-14.0511	11.7305	21.7847	-24.2687	-9.39437	-7.79338	3.87201	22.9088	-5.4822	-14.5071	12.0996	8.83936	-4.13587	4.00609	22.9088	-5.63915	24.7447	-2.44805	-7.30976	0.262599	8.01494	10.5425	12.4075	-0.541417	3.04808	2.92252	11.1146	-6.04115	17.9267	15.5157	11.9313	7.55351	-12.8644
	4.2	11.7876		4.2	10.542	24.1962	-15.1137	7.26471	17.7043	-13.7526	-11.228	-0.494956	31.963	23.1028	14.825	-0.52754	-14.9989	12.0185	22.7593	-24.8013	-9.41288	-7.47396	3.92252	23.5912	-6.41946	-14.7258	11.1225	9.09048	-3.81749	4.07531	23.5912	-6.5487	24.8416	-2.43664	-7.53091	0.294994	8.06018	11.7876	12.6044	-0.830787	2.77713	2.9848	12.0505	-6.77661	18.1292	15.5221	12.4587	7.83711	-13.045
	4.3	13.0244		4.3	10.196	24.9915	-14.7188	7.66382	17.8465	-14.5179	-11.6663	-0.105154	32.6233	23.3774	14.7276	-0.511284	-15.8343	12.2439	24.27	-25.2442	-9.6607	-6.98919	4.2706	24.1918	-7.26373	-14.7681	10.1041	9.13003	-3.46367	4.43831	24.1918	-7.32986	25.6639	-2.64841	-7.60824	0.279552	8.03364	13.0244	12.5872	-1.09396	2.36961	3.14707	12.966	-7.28553	18.4748	15.5029	13.4193	7.95567	-13.0352
	4.4	14.1137		4.4	9.82124	25.7986	-14.4457	8.18528	18.0288	-14.9595	-11.8511	0.269287	33.4261	23.5568	14.5488	-0.529507	-16.1564	12.5508	25.3488	-25.8993	-9.42589	-6.46259	4.75677	24.8137	-8.10414	-14.751	9.19	9.2432	-3.04565	4.89881	24.8137	-8.1645	26.8635	-2.71071	-7.78825	0.311769	8.02309	14.1137	12.8759	-1.36904	2.23683	3.16202	13.8773	-7.89276	18.5914	15.482	14.2807	8.25729	-12.3957
	4.5	15.2469		4.5	9.44412	26.4465	-14.0721	8.63053	18.2649	-15.654	-12.1008	0.830626	34.0725	23.9428	14.4733	-0.549143	-17.0449	12.8003	26.3825	-26.5074	-9.6871	-6.44268	5.04209	25.5061	-9.07697	-14.7996	8.24679	9.38712	-2.87901	5.17493	25.5061	-9.09733	28.3753	-2.72538	-7.90467	0.284872	8.03221	15.2469	13.1874	-1.35267	1.88608	3.27619	14.6984	-8.22854	19.1854	15.455	15.0642	8.28725	-11.5262
	4.6	16.0135		4.6	9.05909	27.1035	-13.6835	9.19013	18.4019	-16.0766	-12.3876	1.18818	34.5241	24.0429	14.3649	-0.625773	-17.3669	13.0722	27.3464	-27.3401	-9.68794	-6.6416	5.50277	26.217	-10.0144	-14.779	7.37658	9.65541	-2.65276	5.64686	26.217	-10.0114	29.8433	-2.7213	-8.18987	0.311849	7.98325	16.0135	13.5107	-1.17159	1.64859	3.22578	15.0404	-8.82296	19.9794	15.4495	15.7108	8.59457	-10.6638
	4.7	16.7045		4.7	8.53447	27.8476	-13.4261	9.74595	18.5915	-16.1824	-12.2438	1.67395	34.9194	24.0983	14.1786	-0.531224	-17.3457	13.2339	28.2335	-27.9872	-9.98137	-7.21897	6.01724	26.9059	-10.4242	-14.7723	6.49392	9.74529	-2.42839	6.14028	26.9059	-10.4835	31.5573	-2.7634	-8.2658	0.35544	7.92384	16.7045	13.8799	-1.09796	1.22615	3.30202	15.8829	-9.63641	20.3922	15.4707	15.9377	8.87638	-10.4035
	4.8	17.0144		4.8	8.22237	28.5567	-13.1817	10.2886	18.9806	-16.2963	-11.794	2.02478	35.0902	24.2694	14.1798	-0.512178	-17.0197	13.4783	28.9214	-28.8364	-10.2821	-7.53128	6.5549	27.684	-10.6086	-14.7728	5.64356	9.73038	-2.31154	6.66034	27.684	-10.5964	33.057	-2.66011	-8.47397	0.356656	7.70717	17.0144	14.1543	-0.909062	0.936799	3.31796	16.722	-10.2495	21.0306	15.4555	15.9862	8.86464	-9.77236
	4.9	16.2515		4.9	8.043	29.3684	-12.8318	10.85	19.5319	-16.4607	-11.6763	2.2784	34.8251	24.3249	14.0879	-0.55145	-16.5105	13.8027	28.9149	-29.6837	-10.8331	-7.53841	6.90063	28.4175	-10.4202	-14.7783	4.76613	9.75888	-2.1047	7.01114	28.4175	-10.4551	34.4287	-2.42802	-8.80778	0.364211	7.14345	16.2515	14.4562	-0.56919	0.66077	3.44422	17.2724	-10.8613	21.5573	15.471	15.8181	8.81843	-9.02301
	5	15.0877		5	7.81776	30.0444	-12.5292	11.4101	20.0274	-16.3953	-11.8685	2.41028	34.5343	24.325	13.9211	-0.518401	-16.1298	13.9918	29.5162	-30.2895	-11.1372	-7.36634	7.25095	29.0451	-10.4225	-14.7681	3.90003	9.80634	-1.78093	7.37391	29.0451	-10.4206	35.0685	-2.32601	-8.7959	0.342036	6.56911	15.0877	14.9065	-0.0442433	0.504899	3.54594	18.1464	-11.3566	22.1351	15.4524	15.399	8.56229	-8.69449
	5.1	13.8703		5.1	7.4546	30.7985	-12.3011	12.0143	20.4392	-16.34	-12.1381	2.71787	34.3477	24.2675	13.8508	-0.491988	-15.6644	14.2634	30.4298	-31.0843	-11.4597	-7.28453	7.80469	29.563	-10.3047	-14.7439	3.00252	9.99555	-1.5133	7.86714	29.563	-10.3065	35.9802	-2.39347	-9.03969	0.381236	6.1662	13.8703	15.2315	0.36228	0.207124	3.5775	19.0622	-11.7554	22.4611	15.4616	14.8826	8.81425	-8.62691
	5.2	12.6798		5.2	7.2022	31.403	-11.9105	12.6289	21.0783	-16.2464	-12.2954	3.18046	34.3086	24.3789	13.7658	-0.396169	-15.3884	14.5354	31.4132	-31.9282	-11.4428	-7.49134	8.33643	30.1717	-9.43483	-14.4738	2.11415	10.0568	-1.09954	8.39633	30.1717	-9.4644	37.4163	-2.41811	-9.22213	0.490208	5.57923	12.6798	15.5334	0.574555	-0.0976786	3.58023	19.9228	-12.4772	22.8246	15.4453	14.6437	8.83165	-8.70249
	5.3	11.4834		5.3	7.10201	31.9726	-11.575	13.1826	21.4626	-16.0625	-12.3164	3.45532	34.2644	24.3695	14.0926	-0.036947	-15.3512	14.8709	32.538	-32.6441	-12.0352	-7.56774	8.75367	30.9188	-8.54207	-14.232	1.21951	10.16	-0.862637	8.83751	30.9188	-8.57892	39.2147	-2.45198	-9.45766	0.525215	5.07811	11.4834	15.8774	0.89193	-0.503093	3.68265	20.7537	-13.2218	23.2543	15.405	14.3169	8.85082	-8.17564
	5.4	10.2844		5.4	6.85211	32.6159	-11.3977	13.9376	21.404	-16.0068	-12.0032	3.75732	33.9384	24.899	14.6754	-0.0131264	-15.0873	15.1938	33.7809	-33.4855	-12.2747	-7.32492	9.24886	31.671	-7.88315	-14.1256	0.449273	10.2725	-0.538234	9.32279	31.671	-7.97587	40.5819	-2.06563	-9.44092	0.515576	4.80506	10.2844	16.1231	1.13262	-0.602614	3.59963	21.1603	-13.8544	23.678	15.2547	14.0733	8.90576	-7.96768
	5.5	9.24382		5.5	6.41335	33.2101	-11.5364	14.6446	21.536	-15.9024	-11.6974	4.23537	33.6704	25.6821	15.3148	-0.0154692	-14.4993	15.5585	34.6299	-34.127	-12.6417	-7.20972	9.20003	32.3802	-7.20765	-13.88	-0.25093	10.3574	-0.0196002	9.28394	32.3802	-7.24573	41.8488	-1.46825	-9.13998	0.503504	4.84133	9.24382	16.4794	1.52022	-0.631924	3.60226	21.6005	-14.41	24.2074	15.2399	13.7475	8.87811	-8.05382
	5.6	8.2946		5.6	6.00355	33.8183	-11.3384	15.2413	21.5372	-15.8837	-11.1516	4.58038	33.4336	26.4324	15.847	-0.0441182	-14.1683	16.0243	34.8641	-34.9604	-12.523	-6.70794	9.54486	33.0424	-6.58497	-13.8878	-1.01555	10.7028	0.460173	9.64895	33.0424	-6.65904	43.3094	-0.904144	-9.11737	0.517337	4.7135	8.2946	16.9685	2.01445	-0.641152	3.68916	22.2743	-14.5794	24.7526	15.3952	13.4264	8.90739	-7.86063
	5.7	7.14597		5.7	5.59715	34.5907	-11.0871	15.7306	21.3502	-15.8471	-10.7241	4.98236	33.3229	27.0084	16.4381	-0.0669731	-13.7907	16.3483	34.5492	-35.5515	-12.0211	-6.14881	9.89057	33.6372	-5.74817	-14.1161	-1.75903	11.3	0.776386	9.98617	33.6372	-5.89601	44.4552	-0.585213	-9.12188	0.524392	4.35451	7.14597	17.2904	2.13566	-0.879429	3.8118	23.4454	-14.389	25.2907	15.2418	13.1144	8.87453	-7.40279
	5.8	5.92844		5.8	5.00668	35.1576	-10.9366	16.3841	20.9804	-16.3479	-10.3187	5.4761	33.3906	27.6179	16.9861	-0.0970527	-13.3265	16.6648	33.739	-35.9921	-11.854	-5.8091	10.1573	34.2889	-4.98746	-14.0946	-2.61328	11.7495	1.24555	10.2679	34.2889	-5.14542	45.3183	-0.218963	-8.84175	0.502807	3.76147	5.92844	17.6115	2.32072	-0.900907	4.02217	24.4191	-13.8355	25.6843	15.1749	12.8694	8.90728	-7.18728
	5.9	4.8529		5.9	4.52957	35.9394	-10.6732	17.005	20.8964	-17.1332	-9.91145	5.87862	33.6229	28.4154	17.577	-0.257538	-13.1816	17.0355	32.5353	-36.6568	-11.7847	-5.44774	10.6889	35.0001	-4.40431	-14.2203	-3.50975	12.0781	1.61948	10.8324	35.0001	-4.51058	46.1647	0.278872	-8.79891	0.516532	3.55813	4.8529	18.0983	2.40918	-1.10147	4.09233	25.0877	-13.4146	26.2505	15.2263	12.8014	8.8434	-7.21098
	6	3.61325		6	4.24707	36.54	-10.4421	17.8406	21.1028	-17.2241	-9.4739	6.17811	33.6849	29.333	18.2744	-0.274223	-13.2045	17.5069	31.6146	-37.1882	-11.9267	-5.27619	11.0331	35.5917	-3.98782	-14.572	-4.30111	12.4719	1.92544	11.1649	35.5917	-4.02622	47.0342	0.733537	-8.74715	0.526341	3.62505	3.61325	18.4203	2.72649	-1.38791	4.15629	25.9035	-13.2267	26.7779	15.2445	12.6912	8.88868	-7.47596
	6.1	2.44044		6.1	4.06927	37.1664	-10.2133	18.5714	21.2034	-17.1762	-9.17208	6.58245	33.8148	29.914	18.8232	-0.33871	-13.2334	17.8205	30.6496	-37.5453	-12.3952	-5.46042	11.3161	36.0553	-3.51114	-14.717	-4.96971	12.9184	2.24609	11.4795	36.0553	-3.56715	48.5134	1.11467	-8.79104	0.513456	3.75428	2.44044	18.7803	3.04048	-1.72937	4.34827	26.4154	-12.6956	27.1201	15.5213	12.7455	8.94725	-7.8019
	6.2	1.81939		6.2	3.6708	37.8101	-9.98121	19.3486	20.6812	-17.0134	-9.00368	6.87727	34.0876	30.7759	19.3809	-0.344736	-13.2473	18.1921	29.6484	-37.8242	-12.9658	-6.10453	11.6018	36.5322	-2.94842	-14.7645	-5.82362	13.2196	2.62328	11.7252	36.5322	-2.99898	49.7867	1.42376	-8.82698	0.517543	4.07078	1.81939	19.2579	3.35503	-1.97458	4.39792	26.6572	-12.2198	27.6603	16.0144	12.7645	9.12787	-7.85075
	6.3	0.945669		6.3	3.26554	38.5619	-9.86871	19.7268	20.2962	-17.0528	-8.72057	7.20574	34.2571	31.5944	19.9493	-0.298669	-13.2759	18.6864	28.8421	-38.4404	-13.3943	-6.65988	11.8892	36.8731	-2.9273	-14.7871	-6.67741	13.5947	3.17802	12.0388	36.8731	-2.98165	50.8757	1.68597	-8.76929	0.383543	4.47698	0.945669	19.4139	3.7879	-2.32433	4.49167	26.7096	-11.6518	28.0066	16.4054	12.7184	9.17281	-7.39517
	6.4	0.0141994		6.4	2.77391	39.4072	-9.80219	20.0345	20.001	-17.2069	-8.37125	7.57753	34.534	32.4674	20.371	-0.30153	-13.4787	18.9559	28.0993	-38.9448	-13.9747	-6.43727	12.4145	37.205	-2.88853	-14.746	-7.55591	14.0824	3.73142	12.5601	37.205	-2.93751	52.1336	1.99295	-8.78388	0.52111	4.96294	0.0141994	19.8374	3.85233	-2.57283	4.65837	27.0274	-10.8941	28.4958	16.7389	12.7382	9.44456	-6.64829
	6.5	-1.06815		6.5	2.1906	40.0258	-9.77851	20.5772	19.7749	-17.3199	-7.99929	8.04561	34.7622	33.3119	20.9911	-0.183054	-13.7484	19.2632	27.0267	-39.0145	-14.3177	-5.56761	13.0092	37.4112	-2.69922	-14.757	-8.43522	14.2366	4.10824	13.1445	37.4112	-2.77137	53.4793	2.38241	-8.22593	0.533253	5.06434	-1.06815	20.2229	4.10969	-2.8653	4.74792	27.0286	-11.1705	28.5751	17.1895	12.7668	9.72694	-6.55228
	6.6	-2.33864		6.6	1.71499	40.6109	-9.86169	21.2037	19.5417	-17.4626	-7.66071	8.4125	34.9337	34.0535	21.6965	0.00187754	-14.4316	19.5614	25.9125	-39.047	-14.6477	-4.63284	13.5521	37.7499	-2.37939	-14.7873	-9.33307	14.5108	4.56605	13.6842	37.7499	-2.4761	54.7086	2.87206	-7.83972	0.523453	5.41678	-2.33864	20.7345	4.15508	-3.17509	4.75922	27.0357	-11.9422	28.8239	17.5803	12.7841	9.78442	-6.39661
	6.7	-3.50457		6.7	1.20936	41.0848	-9.89436	21.8796	19.4698	-17.5174	-7.23769	8.741	35.1947	34.8788	22.2616	0.00393411	-15.2446	19.7737	24.947	-39.3314	-15.1982	-3.72877	14.1771	37.9715	-1.69558	-14.7944	-10.1253	14.8042	4.70901	14.275	37.9715	-1.75177	56.1448	3.27926	-7.27679	0.488822	5.69844	-3.50457	21.051	4.19093	-3.48426	4.78396	27.0152	-12.2693	29.347	18.0726	12.7505	9.85171	-6.33537
	6.8	-4.0567		6.8	0.815639	41.5458	-9.92803	22.5892	19.2919	-17.744	-6.86693	9.05836	35.4574	35.7493	22.7005	0.0264851	-16.0015	20.0499	23.4285	-39.6417	-15.5458	-3.15252	14.5733	38.218	-1.19715	-14.8184	-10.8371	15.069	5.26869	14.6809	38.218	-1.10251	57.6032	3.71855	-7.06301	0.494169	6.19177	-4.0567	21.3549	4.17403	-3.79044	4.79338	26.9744	-12.6624	29.6987	18.661	12.7847	9.82916	-6.30106
	6.9	-3.75278		6.9	0.432239	42.1388	-9.86794	23.132	18.9677	-17.8145	-6.55194	9.45773	35.7143	36.5657	23.4489	0.0611429	-16.6271	20.176	22.663	-39.6968	-16.7263	-3.11566	15.0737	38.3457	-1.00035	-14.7411	-11.6512	15.3328	5.81615	15.1468	38.3457	-0.981793	59.074	4.06663	-6.97166	0.49797	6.51667	-3.75278	21.6946	4.12326	-3.88849	4.81088	26.6802	-13.2386	30.2109	19.1985	12.7711	9.79334	-6.3311
	7	-2.84552		7	-0.0283272	42.7802	-9.76343	23.6207	18.7159	-17.815	-6.29161	9.88212	35.9703	37.1961	24.0746	-0.0121071	-17.3928	20.4305	21.9249	-40.2034	-17.3323	-2.86003	15.5273	38.6666	-0.904131	-14.7952	-12.2196	15.653	6.33241	15.712	38.6666	-0.904976	60.3164	4.42683	-6.9943	0.384786	6.53302	-2.84552	22.2037	3.90555	-3.76731	4.86614	25.971	-13.6448	30.5184	19.5929	12.7717	9.82625	-6.21282
	7.1	-1.93174		7.1	-0.513322	43.4912	-9.60292	24.2806	18.7946	-18.1227	-6.16869	10.4143	36.2017	37.2635	24.6257	-0.0284345	-18.3995	20.7148	21.1635	-40.5489	-17.6185	-2.19387	16.0292	38.9802	-0.983157	-15.0202	-12.6081	16.2278	6.8831	16.1199	38.9802	-0.964089	61.499	4.88615	-7.30254	0.497585	6.40226	-1.93174	22.6033	3.89037	-3.35822	4.87621	25.337	-14.094	31.1029	19.9203	12.7894	10.0496	-5.98557
	7.2	-0.847042		7.2	-0.778764	44.2376	-9.55809	24.9072	18.6759	-18.1949	-6.47249	10.7381	36.2614	37.3344	25.2163	-0.00903114	-19.2367	21.0267	20.3417	-40.5818	-17.8554	-1.36526	16.5595	39.2754	-1.00097	-14.8186	-12.5785	16.6718	7.3338	16.6183	39.2754	-1.00511	62.8599	5.31195	-7.79358	0.383427	5.98497	-0.847042	23.0651	3.84892	-3.1841	4.86668	24.9232	-14.7592	31.4214	20.4049	12.7787	10.3385	-5.64862
	7.3	-0.697431		7.3	-1.31319	44.9027	-9.5563	25.5183	18.5434	-18.3352	-6.23881	11.1506	36.4796	37.4856	25.8132	-0.195769	-20.1995	21.5492	19.1158	-40.5735	-17.0016	-0.537402	16.921	39.4271	-1.34938	-14.715	-12.5002	17.1555	7.63692	16.9972	39.4271	-1.37571	64.1073	5.72359	-8.20987	0.377642	5.68879	-0.697431	23.4767	3.80045	-2.73135	4.95631	24.4037	-15.5498	31.9986	20.8354	12.8573	10.3626	-5.50951
	7.4	-0.566221		7.4	-1.84368	45.5774	-9.37518	26.1042	18.2061	-18.5973	-5.77566	11.6894	36.5255	37.6051	26.1768	-0.259308	-21.1072	21.7117	18.1589	-40.3547	-16.1291	0.341893	17.1716	39.4735	-1.75578	-14.548	-12.8995	17.3682	7.80272	17.2483	39.4735	-1.7949	65.3011	6.14331	-9.0859	0.403134	5.62119	-0.566221	23.814	3.57782	-2.4221	5.0499	23.4519	-16.5115	32.3967	21.4462	13.2847	10.4046	-5.55474
	7.5	-1.02389		7.5	-2.34552	46.32	-9.22108	26.6939	17.9135	-18.7735	-5.39462	12.1054	36.5545	37.8362	26.6884	-0.095479	-22.0093	22.175	17.3368	-40.3297	-15.7147	1.03266	17.5188	39.6714	-2.04952	-14.4635	-13.4937	17.3461	8.08635	17.6218	39.6714	-2.14194	66.7008	6.54461	-9.77616	0.373824	5.50283	-1.02389	24.3153	2.95786	-2.26762	5.1191	22.8165	-16.8205	32.738	21.977	13.3988	10.5451	-5.66251
	7.6	-1.70912		7.6	-2.85727	46.9654	-9.22397	27.2729	17.5098	-19.0197	-5.02461	12.6672	36.7917	38.1417	27.2445	-0.0782574	-22.9463	22.5735	16.4838	-40.2981	-15.6465	1.87743	17.9989	39.7851	-2.48896	-14.4326	-13.8038	17.6009	8.38097	18.108	39.7851	-2.51478	68.1082	6.95389	-10.1187	0.485916	5.54186	-1.70912	24.7045	2.62414	-1.87868	5.28815	22.2161	-16.5711	33.2269	22.519	13.6822	10.6614	-5.6922
	7.7	-2.01606		7.7	-3.3367	47.753	-9.05609	27.838	17.149	-19.2726	-4.5888	13.1191	37.2443	38.3826	27.825	-0.0240354	-23.9915	22.9108	15.5688	-40.3329	-15.7413	2.67387	18.5963	40.1687	-2.898	-14.2608	-14.2203	17.6874	8.6504	18.6906	40.1687	-2.92275	69.3983	7.48645	-10.6201	0.509683	5.60838	-2.01606	24.9875	2.34938	-1.71496	5.36039	21.5937	-15.9299	33.612	23.0646	13.9483	10.6026	-5.80084
	7.8	-2.78863		7.8	-3.78566	48.3422	-9.00612	28.3874	16.9032	-19.6128	-4.27984	13.4163	37.833	38.3901	28.3669	-0.239225	-24.7948	23.1873	14.1923	-40.4023	-15.8729	2.93012	19.1538	40.3837	-3.16997	-14.2025	-14.8078	17.8539	9.21335	19.2387	40.3837	-3.23803	70.7516	8.06147	-11.173	0.513403	5.61879	-2.78863	25.4383	2.43458	-1.29305	5.41684	20.7807	-15.252	34.0803	23.6449	14.3162	10.6538	-5.68813
	7.9	-3.47718		7.9	-4.28012	48.9481	-9.03398	28.9267	16.6533	-20.0827	-4.06961	13.7065	38.29	38.4451	28.9812	-0.201742	-25.514	23.4665	13.3668	-40.3451	-15.8862	3.21922	19.5502	40.583	-3.51975	-14.1962	-15.5024	17.9329	9.61442	19.6697	40.583	-3.5932	72.0646	8.63881	-11.7727	0.493391	5.59232	-3.47718	25.722	2.41423	-1.11501	5.55327	20.1969	-14.5715	34.4038	24.0107	14.6362	10.8174	-5.19365
	8	-4.02067		8	-4.64168	49.5914	-9.00396	29.3866	16.4734	-20.3262	-3.69476	14.0579	39.0957	38.4193	29.6894	-0.295253	-26.3529	23.8091	12.5842	-40.211	-16.1634	3.68803	19.7636	40.6012	-3.81114	-14.1987	-16.2556	18.0383	10.1155	19.8806	40.6012	-3.87427	73.4171	9.0958	-12.3386	0.487248	5.64944	-4.02067	26.0115	2.40836	-0.907828	5.69184	19.9781	-13.995	34.1063	24.1986	14.9393	10.9896	-5.40081
	8.1	-4.62105		8.1	-5.10837	50.2588	-9.02347	30.0102	16.1669	-20.4595	-3.37004	14.397	39.8239	38.3898	30.4822	-0.327926	-27.2705	24.2235	11.6998	-40.0553	-16.3123	4.13837	19.468	40.3625	-4.29495	-14.1386	-16.8238	18.3084	10.5211	19.5775	40.3625	-4.36287	74.8928	9.72229	-13.1839	0.522121	5.61271	-4.62105	26.3109	2.58966	-0.595711	5.74869	19.8512	-13.578	33.6363	24.5698	15.3496	11.1785	-5.20503
	8.2	-5.20515		8.2	-5.38747	50.8716	-8.98287	30.6951	15.7514	-20.6469	-3.05396	14.7809	40.3956	38.3806	31.1139	-0.480524	-27.668	24.4652	10.4347	-40.3342	-16.2547	4.19377	19.002	40.0384	-4.84692	-13.9711	-16.9514	18.5519	11.0173	19.1282	40.0384	-4.96563	76.3971	10.2677	-13.6121	0.498256	5.63038	-5.20515	26.6343	2.59571	-0.365356	5.88935	19.7347	-12.99	33.3181	25.0856	15.4943	11.261	-4.62944
	8.3	-5.85916		8.3	-5.77623	51.4094	-8.92624	31.2147	15.4809	-20.7913	-2.71372	15.1168	40.9287	38.3074	31.7273	-0.582692	-28.611	24.5837	9.10052	-40.8784	-16.2331	4.5385	18.9184	39.8544	-5.22906	-13.8799	-16.9986	18.6334	11.4623	19.039	39.8544	-5.40876	77.6218	10.6506	-14.2208	0.539083	5.63242	-5.85916	26.8839	2.63981	-0.265173	6.02539	20.1771	-12.3147	33.013	25.499	15.6899	11.4939	-3.99575
	8.4	-6.34508		8.4	-6.1096	51.9585	-8.96586	31.8836	15.089	-21.0514	-2.3733	15.4488	41.3353	38.1588	32.2981	-0.639757	-29.5186	24.8006	8.38038	-41.4637	-16.1289	5.00665	18.937	39.4572	-5.47959	-13.8829	-17.1781	18.7545	12.2011	19.0728	39.4572	-5.63561	78.7786	11.1846	-14.7159	0.549277	5.64401	-6.34508	27.154	2.39499	-0.0645766	6.19478	20.9928	-11.6383	32.7309	25.7895	15.9749	11.5161	-3.71644
	8.5	-6.57939		8.5	-6.58724	52.5029	-8.90074	32.3467	14.8912	-21.3486	-2.12298	15.9241	41.8443	38.1275	33.0451	-0.878374	-30.4765	25.0657	7.68705	-41.7844	-15.9664	5.24456	18.8984	39.1361	-5.80729	-13.5736	-17.2929	18.8613	12.6371	19.0296	39.1361	-5.96641	79.8716	11.6836	-15.2605	0.55981	5.64136	-6.57939	27.4186	2.34795	0.0350513	6.26831	21.6306	-11.0774	32.401	26.2195	16.3049	11.7274	-3.65525
	8.6	-6.91596		8.6	-6.9078	52.8712	-8.7311	32.8267	14.9784	-21.6048	-1.65739	16.2621	42.2883	38.0424	33.7649	-0.859794	-31.5922	25.3807	6.76555	-42.0047	-15.9334	5.4263	18.6548	38.7328	-6.35342	-13.2928	-17.8328	19.6763	13.0892	18.776	38.7328	-6.45698	81.7148	12.048	-15.7693	0.586403	5.64501	-6.91596	27.5601	2.41596	0.256393	6.50493	22.2344	-10.2918	32.0825	26.8388	16.5912	11.8162	-3.70833
	8.7	-6.90759		8.7	-7.19061	53.0271	-8.48895	33.3547	14.778	-21.7552	-1.30537	16.6528	43.0394	37.9627	34.1096	-0.670141	-32.6529	25.6278	5.32936	-41.8565	-15.8921	5.70718	18.9768	38.2517	-6.43675	-13.0011	-18.3658	20.2993	13.6263	19.0884	38.2517	-6.56028	82.8976	12.4712	-16.3304	0.561151	5.67516	-6.90759	27.9727	2.45911	0.496065	6.5888	22.191	-9.67158	31.7261	27.1997	16.8144	11.984	-3.85914
	8.8	-6.3968		8.8	-7.62851	52.8618	-8.67913	33.9597	14.2998	-22.0126	-0.990279	17.118	43.6852	37.8701	34.49	-0.653903	-33.3381	25.8933	4.68168	-41.75	-15.6162	5.81761	19.1522	37.8464	-6.96571	-12.7175	-19.0268	20.4446	13.7323	19.2381	37.8464	-7.03631	84.2111	12.8564	-16.6661	0.574832	5.57762	-6.3968	28.2508	2.65873	0.634982	6.75846	22.2548	-9.04503	31.3927	27.5556	16.8726	12.0217	-4.02681
	8.9	-6.12895		8.9	-8.15707	52.4889	-8.75729	34.5497	13.9676	-22.1911	-0.590337	17.5156	44.2692	37.7868	34.9729	-0.592867	-33.4826	26.2335	4.07016	-41.5015	-15.1551	6.19516	18.979	37.2722	-7.34552	-12.4646	-19.5465	20.5512	13.7207	19.1024	37.2722	-7.40769	85.3935	13.348	-17.1942	0.576227	5.56017	-6.12895	28.2997	2.66742	0.884669	6.94909	22.1766	-8.37818	30.8955	28.1258	17.0461	12.2901	-4.53406
	9	-5.99255		9	-8.64591	52.0124	-8.64616	35.1229	13.7455	-22.4145	-0.177	17.9028	44.8394	37.769	35.3789	-0.553023	-33.2028	26.5342	3.40587	-41.1242	-15.0234	6.38682	18.8486	36.8173	-7.31188	-12.3696	-19.4363	20.6885	13.7261	18.943	36.8173	-7.41168	86.6805	13.9292	-17.572	0.514583	5.50058	-5.99255	28.0714	2.91957	1.11256	6.9559	22.1188	-7.85767	30.5327	28.7058	17.1027	12.3024	-5.20432
	9.1	-5.72673		9.1	-9.09517	51.5731	-8.36464	35.6014	13.4013	-22.7632	0.179548	18.2412	45.5386	37.7162	35.619	-0.518204	-32.4191	26.5937	2.36981	-40.6735	-14.7962	6.30394	18.7827	36.3436	-7.5751	-12.1036	-18.932	20.7189	13.7127	18.7759	36.3436	-7.65049	88.2238	14.4941	-18.3937	0.595854	5.33799	-5.72673	27.8345	3.20108	1.37539	7.35692	21.9598	-7.23505	30.4931	29.2681	17.4257	12.348	-5.97329
	9.2	-5.48329		9.2	-9.56884	50.9927	-8.2293	36.1192	13.1028	-23.0774	0.527969	18.197	46.1801	37.7718	35.4681	-0.587234	-31.4325	26.5709	0.964071	-40.0351	-14.8912	6.3224	18.5879	35.986	-7.54861	-11.7852	-18.1179	20.9187	13.6798	18.6905	35.986	-7.59516	89.5159	15.0186	-19.1641	0.59031	5.29038	-5.48329	27.804	3.30646	1.61427	7.52365	21.8757	-6.51508	30.5446	29.8393	17.8034	12.3503	-6.34803
	9.3	-5.18626		9.3	-10.0786	50.2692	-7.86447	36.609	12.6813	-23.3557	0.891733	17.9242	46.7843	38.0951	34.9784	-0.633802	-30.3135	26.6226	-0.0947369	-39.4017	-14.6628	6.81151	18.5396	35.7405	-7.35941	-11.5083	-17.3171	21.1382	13.6867	18.6279	35.7405	-7.46536	90.4303	15.5796	-19.7427	0.563682	5.11688	-5.18626	27.8486	3.57586	1.71939	7.85796	21.6807	-5.99992	30.8058	30.1769	18.4055	12.4422	-6.81641
	9.4	-4.65204		9.4	-10.4963	49.7706	-7.65606	37.1099	12.4209	-23.4387	1.19125	17.6438	47.5077	38.4535	34.5168	-0.572856	-29.2326	26.6384	-1.22713	-38.7598	-13.9646	7.61475	18.8013	35.8519	-7.25406	-11.4396	-17.1243	21.2794	14.0148	18.8098	35.8519	-7.38452	91.8742	16.134	-20.3851	0.60053	5.1437	-4.65204	28.077	3.81676	1.99134	8.10513	21.605	-6.18914	31.0585	30.783	19.0317	12.6023	-7.35894
	9.5	-4.3813		9.5	-10.84	49.2903	-7.51781	37.6666	12.4658	-23.6333	1.00628	17.4553	48.2255	38.9828	34.6395	-0.369004	-28.1577	26.7787	-2.24807	-38.2584	-13.6018	8.57902	18.8884	35.9737	-7.28829	-11.2287	-16.8697	21.4735	14.2688	19.0049	35.9737	-7.37545	93.1882	16.7009	-21.0116	0.612119	5.31141	-4.3813	28.3373	3.77931	2.2887	8.26235	21.595	-6.48356	31.4772	31.064	19.7179	12.717	-7.98249
	9.6	-4.01198		9.6	-11.1413	48.7105	-7.30132	38.3056	12.7746	-23.6573	0.668085	17.1762	48.9486	39.5659	34.1231	-0.26571	-27.0771	26.8561	-3.22103	-37.8623	-13.2894	9.50053	18.8669	36.2119	-6.98541	-10.9136	-16.8294	21.7022	14.2724	18.9705	36.2119	-7.122	94.263	17.2822	-21.5075	0.586233	5.35133	-4.01198	28.7063	3.81855	2.5444	8.49994	21.6357	-6.79568	32.0043	31.6167	20.336	12.9004	-8.82937
	9.7	-3.70749		9.7	-11.2607	48.1242	-7.23299	39.1321	12.7147	-23.7017	0.448156	16.9345	49.6166	40.3686	33.499	-0.0829788	-26.081	26.867	-3.88971	-37.3284	-12.9691	10.2923	18.7834	36.5458	-6.70575	-10.7125	-16.5949	21.7576	14.3994	18.8073	36.5458	-6.80643	95.1213	17.8569	-21.8142	0.638711	5.59969	-3.70749	28.9759	3.60654	2.83032	8.67755	21.6915	-7.1445	32.4404	32.1868	20.9717	12.8995	-9.36231
	9.8	-3.27561		9.8	-11.0662	47.5403	-7.02807	39.7043	12.4309	-23.6635	0.238501	16.6072	50.3056	41.1335	32.8854	0.00137681	-24.9488	26.972	-4.78812	-36.733	-12.4693	10.9739	18.6094	37.0402	-6.12733	-10.5604	-16.6288	21.8412	14.628	18.7089	37.0402	-6.24874	96.2684	18.4745	-22.3225	0.603776	5.87173	-3.27561	29.4502	3.59826	3.15985	8.95998	21.5484	-7.49694	32.8992	32.763	21.5905	12.9288	-10.0462
	9.9	-2.91587		9.9	-10.728	47.2244	-6.99723	40.403	12.1356	-23.5308	-0.123967	16.3123	50.6045	41.8774	32.2997	-0.041078	-23.9639	27.1442	-5.41412	-36.2055	-11.8179	11.7839	18.6104	37.3599	-5.44715	-10.3813	-17.226	21.9616	14.6301	18.7198	37.3599	-5.6283	97.2542	19.1204	-22.6106	0.592957	6.27779	-2.91587	29.7002	3.60175	3.46507	9.09179	21.0835	-7.57339	33.2981	33.4224	22.365	13.2294	-10.6387
	10	-2.53603		10	-10.2725	46.7119	-7.22449	41.0484	11.7907	-23.4235	-0.388049	16.2717	50.9055	42.3921	32.1142	-0.042616	-22.8479	27.0112	-6.34298	-35.9443	-11.3175	12.5829	18.5122	37.2664	-4.86194	-10.0785	-17.7466	22.2882	14.5525	18.6091	37.2664	-4.96013	98.4246	19.6311	-22.9018	0.602757	6.75413	-2.53603	29.8453	3.57879	3.80682	9.28024	20.5345	-7.50133	33.6231	33.923	23.1129	13.2766	-10.9601
	10.1	-2.02741		10.1	-10.1558	46.1336	-7.22594	41.8613	11.4771	-23.5786	-0.675354	16.2577	51.4266	42.6	31.5587	-0.0263064	-21.6606	27.1306	-7.16648	-35.5209	-10.6936	13.2747	18.3084	37.4265	-4.10066	-9.77476	-18.0557	22.4244	14.4795	18.3947	37.4265	-4.16273	99.5235	20.0775	-23.1329	0.603087	7.08086	-2.02741	30.13	3.60468	4.09538	9.41465	20.164	-6.96337	34.2384	34.5122	23.8187	13.2734	-11.2987
	10.2	-1.70845		10.2	-10.1498	45.5098	-7.31707	42.5815	11.1049	-24.3339	-0.994446	15.9627	51.8717	42.6896	30.8107	-0.185003	-20.44	27.1218	-7.81172	-35.2501	-10.2993	13.5121	18.1089	37.5264	-3.55508	-9.49893	-18.6303	22.605	14.3268	18.2185	37.5264	-3.60861	100.499	20.4388	-23.1034	0.598089	7.1216	-1.70845	30.4314	3.55359	4.41514	9.55263	20.1846	-6.35956	34.5191	35.0684	23.8909	13.2615	-11.845
	10.3	-1.38726		10.3	-10.1277	45.0231	-7.35414	43.3794	10.7066	-25.2151	-1.30093	15.6616	52.3821	42.7388	29.9991	-0.314281	-19.323	27.1276	-8.73287	-34.7009	-9.8312	13.493	18.054	37.7003	-3.00284	-9.43873	-18.8026	22.7225	14.1819	18.1445	37.7003	-3.08414	101.881	21.0089	-22.8199	0.597499	7.28187	-1.38726	30.8222	3.60406	4.75381	9.70106	20.2645	-6.07725	35.0334	35.6711	24.1032	13.2741	-12.2498
	10.4	-1.04088		10.4	-10.1884	44.5607	-7.4092	43.9787	10.3578	-26.0383	-1.60114	15.1972	52.5036	42.8405	29.2781	-0.669765	-18.194	26.916	-9.72585	-34.3631	-9.34238	13.4679	18.158	37.8559	-2.53911	-9.47053	-18.8228	22.7557	13.6209	18.2408	37.8559	-2.52386	103.34	21.4063	-22.3808	0.598644	7.44324	-1.04088	31.1759	3.6317	5.21608	9.92388	20.9941	-5.64373	35.5649	36.2751	24.1795	13.2157	-12.5352
	10.5	-0.566096		10.5	-10.1674	44.3616	-7.52056	44.5465	10.0877	-26.9448	-1.92486	14.9622	52.6722	43.104	28.7056	-0.340409	-16.9857	27.1386	-10.8052	-34.4383	-8.76074	13.4776	18.2145	37.9329	-1.89343	-9.50898	-18.4825	22.8848	13.3235	18.2852	37.9329	-1.96737	104.754	21.8794	-21.8871	0.617376	7.60098	-0.566096	31.6612	3.62003	5.34081	10.1938	21.6428	-5.21645	35.9772	36.6916	24.4523	13.2859	-13.0524
	10.6	-0.28202		10.6	-10.1394	44.013	-7.41526	45.1967	9.93527	-28.0137	-2.25045	14.6714	52.73	43.3916	28.169	-0.371508	-15.9722	27.1513	-11.447	-34.7712	-8.09507	13.4495	18.2657	37.83	-1.20871	-9.47947	-18.1621	22.9432	13.2006	18.3753	37.83	-1.24645	106.053	22.4915	-21.5912	0.635304	7.57812	-0.28202	32.0055	3.5775	5.57369	10.3193	22.1607	-5.42012	36.1744	37.222	24.8569	13.2549	-13.6019
	10.7	-0.291301		10.7	-10.1056	43.4377	-7.39505	45.9988	9.89344	-29.125	-2.62004	14.6489	52.7738	43.829	27.8827	-0.417343	-14.9053	27.1517	-12.1365	-34.7989	-7.45952	13.4518	18.5809	37.7816	-0.623242	-9.55101	-17.7685	23.0726	13.1739	18.6776	37.7816	-0.507618	107.375	23.0533	-21.4755	0.620014	7.6836	-0.291301	32.3713	3.57915	5.80533	10.5591	22.1845	-5.97527	35.9485	37.7412	25.4076	13.2623	-13.9813
	10.8	-1.1059		10.8	-9.76519	42.817	-7.52693	46.6982	9.78924	-30.0481	-2.76884	14.7922	52.7159	44.1077	27.4051	-0.735183	-13.7593	27.1237	-12.9984	-34.7833	-6.90224	13.2934	18.8245	37.9714	-0.0588986	-9.50043	-17.3084	23.2473	13.3807	18.8325	37.9714	-0.0588452	108.627	23.6314	-20.9805	0.618333	7.98321	-1.1059	32.843	3.5672	5.91143	10.7483	21.9394	-6.5617	35.6169	38.0678	25.8014	13.2665	-14.4352
	10.9	-1.92535		10.9	-9.65284	42.5578	-7.55201	47.2934	9.42346	-30.7364	-2.91785	15.1873	52.643	44.1946	26.8017	-1.07454	-12.5581	26.9656	-13.363	-34.812	-6.42971	13.255	18.9218	38.2134	0.560074	-9.52372	-16.7301	23.2745	13.6613	19.0402	38.2134	0.528872	109.862	24.0073	-20.4065	0.624002	8.37371	-1.92535	33.098	3.52918	6.0852	10.9092	22.227	-6.57776	35.0809	38.6138	26.4148	13.3161	-14.8211
	11	-2.89427		11	-9.63794	42.251	-7.56931	47.8323	8.99915	-31.2431	-2.89333	15.4865	52.5218	44.3161	26.3722	-1.44274	-11.7196	26.9447	-13.3946	-34.7715	-5.98982	13.2722	18.8678	38.3971	1.19138	-9.5529	-16.2765	23.4994	13.9798	18.9883	38.3971	1.0852	111.251	24.5014	-19.8197	0.651131	8.83457	-2.89427	33.2097	3.55051	6.35565	11.0141	23.1546	-6.35232	34.738	39.1927	26.6236	13.343	-15.1803
	11.1	-3.49923		11.1	-9.65333	41.8228	-7.62797	48.2051	8.58934	-31.9037	-2.99154	15.9385	52.4686	44.5416	25.8713	-1.61661	-10.8928	26.9812	-13.3654	-34.4112	-5.39866	13.2249	18.8866	38.5617	1.79328	-9.718	-15.831	23.581	14.5773	18.9854	38.5617	1.68239	112.64	24.9534	-19.1797	0.692629	9.16934	-3.49923	33.5029	3.54694	6.65625	11.1397	24.1549	-6.35755	34.4541	39.7741	26.9204	13.5151	-15.4407
	11.2	-4.07187		11.2	-9.483	41.2897	-7.58998	48.7048	8.33074	-32.7682	-2.93393	16.2206	52.4363	45.1142	26.0716	-1.65192	-9.68254	27.1187	-13.027	-33.6156	-5.14174	13.2384	18.7041	38.631	2.42625	-9.7018	-15.2647	23.6591	14.9606	18.8405	38.631	2.35568	113.904	25.4333	-18.7658	0.646231	9.52093	-4.07187	33.8018	3.59544	6.90337	11.404	24.99	-6.49714	34.4081	40.3057	27.1474	13.6114	-16.1948
	11.3	-4.09574		11.3	-9.32952	40.8473	-7.5669	49.2651	7.96694	-33.3123	-2.71442	16.6171	52.4059	45.4974	26.6551	-1.74258	-8.79799	26.9805	-12.8416	-33.2123	-4.86467	13.2641	18.7332	38.6794	2.98291	-9.65434	-14.9357	23.8527	15.3625	18.749	38.6794	2.93208	115.324	25.7554	-18.3271	0.788815	9.95016	-4.09574	34.0959	3.56563	6.95759	11.5107	25.6473	-6.49038	34.1748	40.5752	27.728	13.8147	-17.2277
	11.4	-4.649		11.4	-9.11799	40.4855	-7.56248	49.8822	7.69487	-33.9266	-2.43535	17.2372	52.3976	45.9864	27.3117	-1.82901	-7.64865	27.1555	-12.296	-32.6665	-4.90484	13.2769	18.6036	38.7029	3.55603	-9.73402	-14.3285	24.047	15.6855	18.707	38.7029	3.51806	116.585	26.0448	-17.7732	0.821389	10.2875	-4.649	34.4965	3.58138	7.02422	11.695	26.4241	-6.37189	34.0746	41.1656	28.5228	13.9172	-18.0946
	11.5	-5.27599		11.5	-8.94884	39.9926	-7.51047	50.5482	7.4121	-34.4155	-2.13038	17.5993	52.4749	46.6155	27.6338	-2.00479	-6.69996	26.976	-11.6203	-32.2624	-4.84437	13.2843	18.3923	38.8221	3.87223	-9.75373	-13.8997	24.156	15.7364	18.4881	38.8221	3.83858	117.972	26.2407	-17.156	0.804892	10.515	-5.27599	34.7505	3.55599	7.22351	11.8695	27.2718	-6.36435	34.4579	41.5866	29.2342	14.1993	-19.0297
	11.6	-6.29099		11.6	-8.69924	39.409	-7.51115	51.3295	7.206	-34.8406	-1.77554	18.1628	52.7617	47.3573	27.9396	-2.03755	-5.51194	27.1363	-11.2947	-32.017	-4.2488	13.5166	18.308	39.21	4.37229	-9.71686	-13.436	24.3899	15.9915	18.3931	39.21	4.26772	119.257	26.111	-16.6592	0.812841	10.372	-6.29099	35.061	3.54052	7.46749	12.1124	27.6794	-6.38142	34.7912	42.1016	30.0423	14.2529	-20.0014
	11.7	-7.18133		11.7	-8.4463	39.1979	-7.54023	51.9821	6.93686	-35.5899	-1.37654	18.6698	52.8144	47.9515	28.2752	-2.06642	-4.42186	26.9787	-10.4841	-31.743	-3.63178	13.7799	18.1914	39.8287	4.74251	-9.95706	-12.8918	24.5564	16.3126	18.2804	39.8287	4.80417	120.583	26.5183	-16.2953	0.81893	10.4955	-7.18133	35.2195	3.55692	7.77983	12.2017	28.3841	-6.4748	35.0347	42.7248	30.9227	14.4617	-21.1237
	11.8	-7.88961		11.8	-8.31351	38.9131	-7.36575	52.5643	6.67034	-36.6442	-1.28998	19.0159	52.8536	48.5578	28.4984	-2.19541	-3.25456	26.9407	-10.235	-31.4211	-3.13321	13.8941	17.9468	40.6087	5.29532	-10.298	-12.5096	24.7941	16.6521	17.9455	40.6087	5.26143	121.763	26.9871	-15.7729	0.805035	10.4916	-7.88961	35.3965	3.51836	8.05673	12.3143	29.1027	-6.54945	35.4312	43.2645	31.6428	14.5293	-22.1621
	11.9	-8.69813		11.9	-8.32255	38.4933	-7.52603	53.1862	6.34899	-37.2195	-0.944506	19.3641	52.7762	49.4164	28.698	-2.32655	-2.28393	27.1587	-10.4926	-30.8531	-2.79369	13.8922	17.7708	41.284	5.8928	-10.8312	-12.0148	25.0441	16.9263	17.8518	41.284	5.98688	122.66	27.5362	-15.3395	0.831457	10.5042	-8.69813	35.6225	3.50135	8.16746	12.3427	29.6528	-6.52258	35.931	43.8814	32.4981	14.5634	-23.2721
	12	-9.33127		12	-8.57757	37.8334	-7.36836	54.0089	6.017	-37.4508	-0.618324	19.6795	52.7182	50.0217	29.0524	-2.3981	-1.14108	26.963	-10.2841	-30.4994	-2.45184	13.535	17.7425	41.9277	6.40958	-10.938	-11.6915	25.2422	17.5752	17.8487	41.9277	6.40102	123.296	28.0565	-15.2517	0.808039	10.5491	-9.33127	35.7292	3.32694	8.35663	12.3415	30.2635	-6.4787	36.2567	44.2504	33.3971	14.5558	-24.3769
	12.1	-10.1133		12.1	-8.94426	37.2405	-7.38612	54.895	5.74806	-36.8289	-0.171447	20.0941	52.7058	50.425	29.4035	-2.67543	-0.0691369	27.0927	-9.94429	-30.1627	-2.0478	13.2313	17.9139	42.2442	6.44441	-11.2212	-11.5812	25.3134	18.2506	17.914	42.2442	6.42627	123.575	28.415	-15.0607	0.809971	10.6368	-10.1133	35.7232	3.23078	8.46365	12.4093	31.1052	-6.48562	36.7855	44.7823	34.2976	14.5776	-25.467
	12.2	-10.9946		12.2	-9.22117	36.6534	-7.37054	55.5009	5.42317	-35.8866	0.266014	20.4962	52.6345	50.6611	29.8628	-2.88599	0.913103	26.9331	-9.12991	-29.7779	-1.46309	13.4191	18.0349	42.4036	6.46639	-11.4672	-11.1292	25.4079	19.0635	18.1509	42.4036	6.39843	124.054	28.9108	-14.8158	0.851889	10.8155	-10.9946	35.751	3.20395	8.70953	12.3866	31.9904	-6.50812	37.333	45.1354	35.0643	14.5253	-26.5769
	12.3	-11.8237		12.3	-9.29376	36.5495	-7.40117	55.999	5.05232	-35.297	0.735674	20.9144	52.4839	51.0241	30.2204	-3.06532	2.05028	26.883	-8.36809	-29.4223	-0.829445	14.3695	18.2923	42.777	6.08231	-11.5553	-10.7797	25.643	19.931	18.3896	42.777	6.0864	124.744	29.2711	-14.8244	0.892493	10.8415	-11.8237	35.7368	3.01407	9.00426	12.4335	32.8742	-6.47747	37.6094	45.7187	35.7419	14.5488	-27.6482
	12.4	-12.6036		12.4	-9.24182	36.135	-7.57147	56.368	4.66418	-34.7848	1.11273	21.2287	52.3003	51.434	30.7448	-3.13677	3.18291	26.8489	-7.85373	-29.0233	-0.15571	15.0653	18.0688	43.3844	6.10366	-11.8107	-10.4925	25.9287	20.7376	18.176	43.3844	6.06668	125.663	29.72	-15.3387	0.835088	10.8915	-12.6036	35.6723	3.02999	9.06918	12.4566	33.7602	-6.34682	37.9976	45.9849	36.2794	14.4764	-28.3907
	12.5	-13.1339		12.5	-9.196	36.0137	-8.16347	56.6654	4.54732	-34.4769	1.39294	21.5425	52.1386	52.1263	31.1314	-3.19559	4.29698	26.8668	-7.32362	-28.6908	0.409206	15.8762	17.8073	44.144	6.09646	-12.1452	-10.3363	26.2706	21.3041	17.9452	44.144	6.00553	126.189	29.7604	-15.8088	0.908919	10.9495	-13.1339	35.6673	3.03161	9.34442	12.5971	34.6498	-6.00512	38.5126	45.9835	36.822	14.5286	-29.2493
	12.6	-13.6655		12.6	-8.91829	35.5456	-9.17468	57.0492	4.59413	-34.3609	1.74386	21.8747	51.9192	52.9683	31.3625	-3.39604	5.43685	27.0653	-6.75468	-28.2611	0.354822	16.4684	17.7192	44.9519	6.09186	-12.4189	-9.98415	26.7349	22.0798	17.7789	44.9519	6.04813	126.185	29.7412	-15.8197	0.88213	11.0606	-13.6655	35.6506	3.03047	9.69838	12.652	35.5306	-5.43986	38.8087	45.6177	37.4466	14.5312	-30.271
	12.7	-14.0465		12.7	-8.42487	35.1221	-10.0859	57.453	4.33943	-34.1831	2.21609	22.2227	51.7985	53.5899	32.0799	-3.52947	6.31649	27.4101	-6.056	-27.8737	0.187453	16.8402	17.1497	45.6929	6.12643	-12.6589	-9.63357	27.0135	22.9686	17.2383	45.6929	6.07991	125.191	29.601	-15.8657	0.906326	11.0729	-14.0465	35.4574	3.03247	10.0383	12.6658	36.2927	-4.83015	39.3289	45.374	38.5023	14.5295	-31.2921
	12.8	-14.6181		12.8	-7.82394	34.554	-10.8302	57.9781	3.93558	-33.9769	2.54555	22.7403	51.5781	54.0083	32.7329	-3.73434	6.70672	27.7537	-5.45799	-27.599	0.115079	17.45	16.6303	46.3822	6.44284	-12.6777	-9.33967	27.2887	23.9294	16.7014	46.3822	6.40784	123.889	29.5634	-16.2778	0.932865	11.111	-14.6181	35.4506	3.01985	10.3157	12.7146	36.9619	-4.33066	39.6436	45.078	39.2236	14.5508	-32.3698
	12.9	-15.4621		12.9	-7.19642	33.9602	-11.5684	58.6016	3.66038	-33.6839	2.81634	23.1504	51.4455	54.5983	33.2929	-3.76291	7.22648	28.1325	-5.13066	-27.2882	0.132891	17.922	16.0459	47.1286	6.7835	-12.9038	-9.02264	27.4268	24.7579	16.1337	47.1286	6.74404	122.733	29.5401	-16.5899	0.92547	11.0864	-15.4621	35.3392	3.03739	10.5553	12.8191	37.5211	-4.19775	40.1433	44.7973	39.2519	14.5833	-33.602
	13	-15.5378		13	-6.45693	33.4177	-12.2701	59.3323	3.41832	-33.3786	3.11507	23.6349	51.2847	55.3137	33.8981	-4.02401	7.45582	28.5121	-5.20387	-27.2136	0.252601	18.5814	15.7355	47.9331	7.35093	-13.1669	-8.50808	27.4365	25.6425	15.8031	47.9331	7.33298	121.467	29.6166	-16.8904	0.932426	11.0677	-15.5378	35.1911	3.0547	10.6237	13.2119	38.4153	-3.96028	40.5646	44.774	39.4121	14.511	-34.8492
	13.1	-15.0225		13.1	-5.73652	32.9296	-12.8375	59.9833	3.34293	-33.231	3.43084	23.728	51.0283	55.7368	34.4768	-4.24292	7.96447	28.9076	-5.00722	-27.5368	0.185718	19.3345	15.7471	48.4954	7.92046	-13.3348	-8.47755	27.6907	26.4641	15.8397	48.4954	7.84229	120.138	29.5725	-16.9693	0.905744	11.0663	-15.0225	35.1464	3.21885	10.8719	13.2824	39.1085	-3.38968	41.1137	44.84	39.739	14.5242	-35.9424
	13.2	-14.5461		13.2	-5.00014	32.5801	-13.518	60.6927	3.36138	-32.8178	3.80122	23.7472	50.755	56.2506	34.9537	-4.23019	8.64516	29.2056	-4.69221	-27.685	0.4564	19.9816	15.5384	48.6787	7.97428	-13.5138	-8.18917	27.9093	27.1819	15.6985	48.6787	7.92334	118.989	29.7899	-16.9882	0.881754	11.1104	-14.5461	35.2139	3.23831	11.0537	13.5383	39.8604	-3.05536	41.688	44.7835	40.1216	14.5593	-37.0096
	13.3	-14.0252		13.3	-4.40408	32.2963	-14.3915	61.1742	3.31864	-32.4331	4.11926	24.0668	50.3495	56.7793	35.1083	-4.24891	9.00637	29.4851	-4.19732	-27.5236	0.681067	20.5076	15.5177	48.843	7.98467	-13.5437	-7.73509	27.9727	27.9118	15.6277	48.843	7.90476	117.772	30.3786	-16.8931	0.872231	11.2117	-14.0252	35.2066	3.21649	11.3979	13.6949	40.4169	-2.90827	42.0651	44.439	40.5002	14.5206	-37.6345
	13.4	-13.7263		13.4	-3.90484	32.0909	-14.9545	61.8374	3.12949	-32.0978	4.05282	24.2976	50.1324	57.1668	35.2516	-4.15603	9.3752	29.9685	-3.62102	-26.6577	0.800403	21.2121	15.6908	48.7714	7.94507	-13.5847	-7.1047	28.1358	28.7373	15.7794	48.7714	7.90796	116.26	30.9799	-16.7088	0.848849	11.4776	-13.7263	35.1362	3.22919	11.6333	14.0177	40.7507	-3.36752	42.0734	43.94	40.7981	14.5428	-37.7142
	13.5	-13.2973		13.5	-3.1671	31.8171	-15.4532	62.3187	2.82499	-31.5919	3.66732	24.3343	49.9487	57.6737	35.2397	-4.25841	9.85774	30.2429	-3.39062	-25.9128	0.993775	22.0278	15.7798	48.5748	8.18182	-13.5665	-6.68194	28.4493	29.4625	15.8756	48.5748	8.0859	114.988	31.3239	-16.6722	0.839281	11.668	-13.2973	35.1798	3.02984	11.7815	14.1392	40.9701	-3.92491	42.3375	43.5715	41.1233	14.5363	-37.925
	13.6	-12.7506		13.6	-2.59015	31.7752	-14.8994	62.759	2.49516	-31.3535	3.20978	24.8289	49.718	58.0329	35.4605	-4.33813	10.2398	30.7389	-2.98888	-25.2867	1.26984	22.9165	15.7056	48.1737	8.80321	-13.5249	-5.90744	28.8625	30.3636	15.7835	48.1737	8.69599	113.621	31.861	-16.8691	0.833147	12.0437	-12.7506	35.4606	3.04578	12.0198	14.2789	41.0904	-4.38051	42.6379	42.9998	41.3656	14.5258	-37.9645
	13.7	-12.1337		13.7	-2.03702	32.0469	-14.0249	63.3772	2.80124	-31.0826	2.8674	25.1567	49.3262	58.8081	35.7861	-4.55672	10.3988	31.2358	-2.37008	-24.5042	1.36965	23.5578	15.4678	48.4363	9.37416	-13.5482	-5.19149	29.3162	31.2576	15.5469	48.4363	9.30693	112.141	32.2935	-16.8876	0.842196	12.6032	-12.1337	35.6866	3.01552	12.2047	14.4315	41.2246	-4.61108	42.9655	42.7046	41.4548	14.5457	-38.1058
	13.8	-11.5486		13.8	-1.46523	32.6235	-13.1644	63.898	3.48031	-30.7229	2.44433	25.5062	49.1968	59.4011	36.0366	-4.58231	10.9544	31.5567	-1.94192	-23.8286	1.62538	24.1118	15.3515	48.751	9.87081	-13.5699	-4.58301	29.48	31.9118	15.3534	48.751	9.77685	110.683	32.789	-16.9227	0.887486	12.9864	-11.5486	35.7922	3.05745	12.3753	14.6109	41.1789	-4.81122	43.5015	42.3832	41.4702	14.5135	-38.3026
	13.9	-11.3573		13.9	-0.930218	33.1966	-12.2114	63.8868	4.21001	-30.3686	2.00604	26.0292	49.1818	60.0434	36.2989	-4.65728	11.6157	31.9334	-1.91849	-23.0015	1.67867	24.733	15.1007	48.5922	9.89841	-13.5526	-4.07628	29.4517	32.5586	15.1808	48.5922	9.85694	109.45	33.2771	-16.9541	0.876014	13.2985	-11.3573	35.952	3.05357	12.7717	14.8097	41.2936	-4.9639	43.6125	41.8956	41.6981	14.4909	-38.5698
	14	-11.0967		14	-0.22989	33.5176	-11.2412	64.034	5.10261	-30.7186	1.65078	26.4343	49.2279	60.8473	36.7554	-4.99583	11.9989	32.2029	-1.95191	-22.1797	1.73447	25.2847	14.8922	48.5681	10.286	-13.6028	-3.78859	29.4395	33.5948	14.9976	48.5681	10.2219	107.981	33.7176	-16.9454	0.858872	13.6016	-11.0967	35.9645	3.02492	13.015	15.0771	41.2183	-5.19276	43.3265	41.8833	42.2529	14.5129	-39.1192
	14.1	-10.6369		14.1	0.394237	33.506	-10.4155	64.2628	5.79129	-31.5715	1.40472	26.8661	49.202	61.4612	37.4684	-5.18208	12.502	32.4957	-1.79904	-21.5052	2.01436	26.0589	14.7199	48.6834	10.7914	-13.5597	-3.31023	29.6862	34.5374	14.8193	48.6834	10.7514	106.533	34.2058	-16.9358	0.82687	14.0419	-10.6369	35.9236	3.0329	13.322	15.4258	41.1618	-5.44895	42.943	42.1537	42.3685	14.5214	-39.9442
	14.2	-10.1217		14.2	0.941985	33.5553	-9.81069	64.467	6.54726	-32.1764	1.32433	27.1836	49.2015	62.2022	38.086	-5.57346	12.7047	32.8911	-1.4173	-20.6263	2.42197	26.9174	14.5777	48.8421	11.3442	-13.5639	-2.93258	29.9842	35.3325	14.6836	48.8421	11.2938	105.036	34.7816	-16.9552	0.837788	14.4055	-10.1217	35.7513	3.06448	13.4021	15.5566	41.1673	-5.74815	42.5956	42.4211	42.2575	14.5398	-40.2899
	14.3	-10.1104		14.3	1.42834	33.6799	-9.08226	64.5797	7.14415	-32.4444	1.03137	27.4275	49.1353	63.0569	38.5502	-5.86905	12.755	33.3734	-0.867689	-19.9424	2.61203	27.5872	14.4506	48.8714	11.7389	-13.579	-2.55724	30.2432	35.9809	14.5548	48.8714	11.7222	103.565	35.1553	-16.9033	0.845666	14.9091	-10.1104	35.734	3.05491	13.6968	15.8941	41.0674	-6.01735	42.3027	42.4338	42.1172	14.5662	-40.747
	14.4	-10.7357		14.4	1.78654	33.4719	-8.63839	64.8924	7.74078	-32.7014	0.566373	27.7283	48.8549	63.8453	38.7141	-6.08467	13.248	33.6436	-0.163775	-19.216	2.894	28.3642	14.4962	49.0876	12.5175	-13.5699	-2.2638	30.345	36.7742	14.5771	49.0876	12.4556	101.937	35.6612	-16.8705	0.847222	15.2307	-10.7357	35.938	3.03453	14.0045	16.1195	41.1819	-6.3198	42.0636	42.0693	42.297	14.7803	-41.0492
	14.5	-11.8878		14.5	2.11826	33.1797	-7.71691	64.9469	8.38214	-32.5664	0.0962212	28.0895	48.669	64.715	38.4154	-6.38618	13.6067	34.0062	-0.0673663	-18.5736	3.44811	29.0387	14.5479	49.4386	13.1293	-13.5959	-2.35174	30.5268	37.6505	14.6527	49.4386	13.0739	100.67	35.9422	-16.7506	0.823821	15.5638	-11.8878	35.9516	3.05003	14.3099	16.2022	41.2617	-6.76701	41.6993	41.7799	42.6296	14.783	-41.5158
	14.6	-13.0479		14.6	2.52054	33.163	-6.97943	64.9612	9.16785	-31.852	-0.0926085	28.4113	48.6103	65.712	37.7859	-6.68199	14.3206	34.3389	0.0406309	-17.7772	3.80474	29.6733	14.6121	49.7919	13.5337	-13.3075	-2.09523	30.6189	38.6528	14.7206	49.7919	13.4634	99.3095	36.279	-16.7009	0.865248	15.9285	-13.0479	35.9031	3.08546	14.5841	16.398	41.3288	-7.10539	41.3706	41.5379	43.2185	14.7755	-42.0177
	14.7	-13.1288		14.7	3.03759	32.9448	-6.34112	64.978	9.93414	-31.0256	-0.316525	28.9568	48.5864	66.2411	37.1952	-6.89335	14.8123	34.8338	0.0175079	-17.0801	4.2458	30.45	14.7533	49.8217	13.805	-13.2762	-1.73227	30.813	39.4322	14.8309	49.8217	13.7676	97.8591	36.7926	-16.6677	0.825574	16.2354	-13.1288	35.9241	3.0189	14.7461	16.6442	41.3236	-7.24451	41.0331	41.5883	43.8517	15.0376	-42.6338
	14.8	-12.0088		14.8	3.50754	32.5836	-5.50436	65.1383	10.6989	-30.3993	-0.639382	29.3454	48.399	66.8918	36.6802	-7.18851	15.2125	35.1023	-0.0190813	-16.2558	4.57027	30.7294	14.7424	50.0992	14.0241	-13.015	-1.28609	30.8644	39.5182	14.761	50.0992	13.9646	96.8573	37.1036	-16.4281	0.833272	16.4839	-12.0088	35.9587	3.04404	14.9887	16.9507	41.1936	-7.62984	40.6208	41.6014	44.4272	15.1379	-43.2058
	14.9	-10.7372		14.9	4.10407	32.3102	-4.58967	65.1843	11.361	-29.8161	-0.986076	29.8159	48.3846	67.7263	36.1565	-7.29966	15.7295	35.4061	-0.0995652	-15.5997	5.16298	30.319	14.6282	50.293	14.2791	-12.7115	-0.673503	30.951	39.6036	14.7359	50.293	14.1774	96.3456	37.5598	-16.1412	0.802147	16.8098	-10.7372	36.0092	3.06294	15.312	17.1754	41.0802	-8.38526	40.1839	41.5617	44.7928	15.3948	-43.8019
	15	-9.51714		15	4.71792	32.2443	-3.56017	65.2329	12.1336	-29.141	-1.12875	30.1803	48.2803	68.5758	35.5958	-7.47645	16.0803	35.7115	-0.565363	-14.834	5.72661	29.5727	14.562	50.5306	14.6819	-12.635	-0.0915001	31.1299	39.5873	14.652	50.5306	14.5861	96.5392	38.1213	-15.6091	0.823499	17.0444	-9.51714	36.2499	3.00318	15.5603	17.4914	41.0759	-9.14774	39.8889	41.4623	45.2238	15.6521	-44.0622
	15.1	-8.14792		15.1	5.3299	32.3545	-2.7917	65.2226	12.8412	-28.3053	-0.766818	30.43	48.1075	69.3224	35.0304	-7.65042	16.6189	35.9712	-0.850986	-14.2128	6.24558	28.8225	14.4782	50.8674	15.032	-12.441	0.643978	31.4213	39.65	14.5734	50.8674	14.9857	96.5949	38.6582	-15.1215	0.849904	17.3431	-8.14792	36.5726	3.04619	15.8461	17.7662	41.0768	-9.59899	39.3722	40.9104	45.5501	15.6771	-44.4799
	15.2	-6.83695		15.2	5.90101	33.102	-1.87333	65.3899	13.6962	-27.4759	-0.399531	30.5097	48.199	69.9961	34.6696	-7.93702	17.2004	36.2435	-0.996672	-13.5487	6.84929	28.1794	13.9692	51.1254	15.6457	-12.3511	1.49011	31.5028	39.7763	14.0842	51.1254	15.5662	96.8958	39.1548	-14.7881	0.877623	17.8308	-6.83695	36.6855	3.03065	16.0904	17.7866	40.9972	-9.73411	39.0583	40.3449	45.8966	15.929	-45.0316
	15.3	-5.47061		15.3	6.53177	33.5305	-0.92741	65.3758	14.5652	-26.6843	-0.0425711	30.8655	48.0667	70.5399	34.5023	-8.13844	17.7218	36.5692	-1.49401	-12.7158	7.42073	27.5684	13.4259	51.4781	16.4753	-12.1268	2.49301	31.8028	39.8308	13.5875	51.4781	16.4027	97.2695	39.4429	-14.4676	1.10171	18.2336	-5.47061	36.9187	3.03367	16.2087	18.0376	40.7876	-10.1128	38.7982	39.7591	46.2418	16.0042	-46.0576
	15.4	-4.30415		15.4	7.00095	34.0996	-0.0227743	65.3654	15.328	-25.9452	0.21663	31.1599	48.0892	71.1811	34.4972	-8.20366	18.1116	36.9153	-1.94742	-11.9366	7.74191	26.8813	12.886	51.7354	17.2878	-12.0733	3.62126	32.1986	39.8096	12.9915	51.7354	17.2377	97.7255	39.4388	-13.9012	1.47788	18.5883	-4.30415	37.163	3.04926	16.4007	18.1023	40.7894	-10.2875	38.5268	39.2382	47.0595	16.2281	-47.1839
	15.5	-3.14464		15.5	7.59448	34.8541	0.841266	65.4358	16.0521	-25.1384	0.530794	31.4363	48.0372	71.8285	34.4302	-8.20958	18.6663	37.1898	-2.18745	-11.1992	8.15852	26.0998	12.3336	52.0537	17.9015	-11.9891	4.76367	32.3325	39.1567	12.464	52.0537	17.8498	98.126	39.701	-13.2516	1.97848	19.1099	-3.14464	37.2455	3.01262	16.6944	18.2254	41.0146	-10.4417	38.2175	38.8445	47.9597	16.2889	-47.8401
	15.6	-1.75348		15.6	8.01356	35.3716	1.7655	65.4454	16.8874	-24.388	0.674549	31.5936	47.9575	72.3815	34.35	-8.24894	19.0537	37.4379	-2.92174	-10.5455	8.91084	25.4701	12.0072	52.3558	18.6226	-11.791	5.97415	32.5828	38.4642	12.0508	52.3558	18.5509	98.7083	40.1132	-12.6942	2.45132	19.5883	-1.75348	37.4522	3.0476	16.9304	18.4706	41.0815	-10.4782	37.9104	38.3855	48.7872	16.4925	-48.2338
	15.7	-0.4956		15.7	8.59037	35.7547	2.42824	65.4307	17.694	-23.648	0.541444	31.8344	47.9399	72.7893	34.1604	-8.3527	19.5402	37.7293	-3.3731	-9.76924	9.70151	24.6865	11.8743	52.7292	19.227	-11.7692	7.35898	32.7869	37.7642	12.0162	52.7292	19.2218	99.6018	40.4357	-12.3728	2.92455	19.9763	-0.4956	37.789	3.03111	17.1734	18.7223	41.3045	-10.4342	37.4471	38.0291	49.4918	16.5711	-48.7349
	15.8	0.601988		15.8	9.23395	36.4141	2.98509	65.4192	18.4284	-22.8488	0.308416	31.8465	47.8321	73.0824	34.1243	-8.5	20.0761	38.0276	-3.8891	-9.19913	10.1739	24.3523	11.8869	53.1839	20.0645	-11.7004	8.29953	32.8968	37.1747	12.0142	53.1839	20.0559	100.12	40.9265	-12.1317	3.46461	20.4483	0.601988	37.9254	3.06128	17.4343	18.9238	41.3579	-10.3216	37.1272	37.7213	50.35	16.6324	-49.0235
	15.9	1.75986		15.9	9.717	36.9749	3.4901	65.4556	19.1824	-22.1388	-0.0272452	31.6028	48.0218	73.0671	34.096	-8.67167	20.4971	38.1992	-4.07858	-8.56564	10.5623	24.0571	11.9186	53.4098	20.7952	-11.4981	9.3613	32.841	37.151	12.0761	53.4098	20.7898	99.9076	41.4733	-12.0741	3.78742	20.7733	1.75986	38.1329	3.01537	17.7323	19.0886	41.3651	-10.5649	36.7934	37.1734	51.1407	16.8525	-49.4132
	16	2.89035		16	10.2936	37.7529	3.57293	65.651	19.8733	-21.5878	-0.312206	31.5145	48.0741	73.2164	33.932	-8.81681	21.0151	38.5982	-4.37008	-7.99691	10.7896	23.8922	11.9275	53.52	21.3701	-11.4794	10.3999	32.8893	37.1437	12.0963	53.52	21.3246	99.8196	42.0855	-12.2771	4.12646	21.1975	2.89035	38.4613	3.02383	17.9829	19.1028	41.9501	-11.0566	36.7741	36.6121	51.5136	16.9061	-49.8954
	16.1	3.96044		16.1	10.7256	38.5614	3.57869	65.8326	20.5857	-20.7952	-0.46915	31.3234	48.2046	73.5691	33.8929	-9.13524	21.5295	38.9104	-4.54173	-7.26434	11.2604	23.5738	12.1461	53.938	22.0478	-11.4445	11.4737	33.0951	37.1474	12.2776	53.938	21.944	99.2721	42.7598	-12.0928	4.45655	21.7428	3.96044	38.7167	3.02439	18.1352	19.2396	43.0349	-11.4105	37.0591	36.029	51.5014	17.1104	-49.9989
	16.2	5.24982		16.2	10.6043	39.3385	3.56134	65.8336	21.3124	-20.3444	-0.759969	31.1886	48.3099	73.7765	33.8043	-9.3094	21.9219	39.187	-4.92658	-6.68015	11.8023	23.1657	12.4049	54.6448	22.5852	-11.2168	12.3685	33.1572	37.1362	12.567	54.6448	22.5531	97.9987	43.0362	-11.7556	4.78498	22.297	5.24982	39.02	3.01598	18.1319	19.386	44.3661	-11.6597	37.6319	35.6495	51.009	17.3474	-50.0455
	16.3	6.45925		16.3	10.001	39.8915	3.91998	65.7872	22.094	-19.5457	-1.14642	30.9318	48.2974	73.8632	33.6264	-9.54289	22.4583	39.5788	-5.21529	-6.08025	12.4309	22.3598	12.7603	55.0091	23.6745	-11.1565	13.2348	33.2191	37.2659	12.9012	55.0091	23.6235	96.5659	43.0012	-11.4116	4.96918	22.7104	6.45925	39.1909	3.0185	18.0306	19.7051	45.4927	-11.9817	38.013	35.2013	50.5314	17.4254	-49.7839
	16.4	7.70861		16.4	9.39725	40.6248	4.67782	65.97	22.8378	-18.8903	-1.50544	30.6801	48.2627	74.2613	33.5239	-9.6908	23.0083	39.9106	-5.48405	-5.38012	12.9879	21.4637	13.0484	55.2531	24.6154	-10.9428	13.8806	33.3551	37.1695	13.201	55.2531	24.5023	95.1429	43.0582	-10.8999	4.99219	23.1516	7.70861	39.2488	3.03408	17.7812	19.9252	46.1967	-12.1619	38.4942	34.8733	49.8323	17.5113	-48.9486
	16.5	8.90082		16.5	8.89848	41.3061	5.50298	66.0184	23.534	-18.0944	-1.81033	30.2695	48.2568	74.5238	33.4897	-9.64348	23.4294	40.4055	-5.74057	-4.55629	13.6207	20.696	13.5402	55.5709	25.4581	-10.6859	14.5936	33.5195	37.208	13.6516	55.5709	25.3383	93.9107	43.1213	-10.3966	5.06815	23.5274	8.90082	39.4961	3.04129	17.5274	19.9314	46.9497	-12.2288	38.8061	34.5404	49.31	17.7153	-47.988
	16.6	10.0196		16.6	8.39839	41.7084	6.30179	66.0051	24.1485	-17.4347	-2.10819	29.9378	48.2039	74.8961	33.2934	-9.58654	23.9622	40.7287	-6.60164	-3.80186	14.1901	20.2719	13.8546	55.6524	26.2101	-10.5787	15.3134	33.7478	37.3011	13.9809	55.6524	26.2043	92.5736	43.0656	-10.049	5.29395	23.965	10.0196	39.5735	3.0348	17.2727	20.1176	47.8302	-12.23	39.2448	34.1927	48.8327	17.8734	-47.2653
	16.7	11.3815		16.7	7.90143	42.4535	7.11589	66.2209	24.5834	-16.5561	-2.43179	29.5885	47.9248	74.964	33.461	-9.40229	24.4783	40.9908	-7.23521	-3.017	14.7999	19.7406	14.2599	55.6621	26.9442	-10.411	16.4274	33.8893	37.3144	14.379	55.6621	26.8515	91.6528	43.1016	-9.52422	5.35642	24.5153	11.3815	39.8047	2.98553	16.9918	20.0778	48.7726	-12.5405	39.5749	33.6067	48.5216	17.9299	-46.4554
	16.8	12.6596		16.8	7.40086	43.1761	7.98423	66.4967	24.9828	-15.7864	-2.66722	29.0609	47.666	75.2453	33.5094	-9.26709	24.8301	41.0328	-7.44966	-2.47033	15.4374	19.4778	14.7541	55.6718	27.5561	-10.3483	17.3386	34.188	37.2202	14.8354	55.6718	27.4968	91.6749	43.1187	-9.13579	5.33335	24.9698	12.6596	39.7968	2.42034	16.7484	20.1052	49.674	-13.053	39.6846	33.0588	47.9955	17.9993	-45.557
	16.9	13.6433		16.9	6.95644	43.69	8.74918	66.5428	25.4379	-15.1511	-2.77682	29.0929	47.4125	75.5066	33.276	-9.119	25.339	41.0795	-7.50255	-1.82633	15.9261	19.4796	15.1562	55.8975	28.1628	-10.3299	18.2923	34.4041	37.3071	15.2539	55.8975	28.1596	92.1484	43.2601	-8.86665	5.37055	25.6693	13.6433	40.0946	2.14501	16.4861	20.2646	50.4595	-13.3262	40.126	32.4387	47.3625	18.1719	-44.6296
	17	14.6875		17	6.73278	43.9591	9.40571	67.1146	25.9994	-14.5097	-3.02118	29.656	47.2503	75.5516	33.2752	-9.05181	25.6734	41.2776	-7.60459	-1.09208	16.5124	19.6278	15.7094	56.1249	28.933	-10.3242	19.416	34.508	37.2443	15.7815	56.1249	28.8824	92.4951	43.2856	-8.47046	5.55391	26.1572	14.6875	40.2306	2.08081	16.362	20.2953	51.274	-13.3058	40.509	32.1434	46.7431	18.225	-43.6267
	17.1	15.5223		17.1	6.26042	44.1299	10.1292	67.7891	26.6089	-13.7661	-3.23531	30.2393	47.2445	75.6658	33.3503	-9.03554	26.0497	41.5069	-8.0346	-0.405146	17.1344	19.8092	16.2104	56.4681	29.4864	-10.246	20.4832	34.6531	37.2317	16.273	56.4681	29.4579	92.793	43.2857	-7.62598	5.56699	26.7388	15.5223	40.3979	2.33055	16.1017	20.3146	52.4342	-13.2368	41.1284	32.1527	46.2453	18.2628	-42.5896
	17.2	16.4546		17.2	5.71082	44.6974	10.9564	68.4156	27.2044	-13.0625	-3.47878	30.5544	46.9084	75.9684	33.3163	-9.01336	26.6413	41.8009	-8.28292	0.390804	17.7963	20.2621	16.6266	56.7802	30.4182	-10.0224	21.4286	34.8639	37.2377	16.7496	56.7802	30.4284	93.0194	43.2977	-7.12263	5.92334	27.3483	16.4546	40.4401	2.71678	15.7393	20.4359	53.3644	-12.7833	41.4174	32.1222	45.854	18.4896	-41.6378
	17.3	17.3532		17.3	5.30898	45.2157	11.7651	68.9618	27.7815	-12.3047	-3.62132	30.9384	46.6046	76.202	33.1799	-9.07542	27.1782	42.1046	-8.80104	1.13972	18.3856	20.5798	17.0511	57.1771	31.2821	-9.85681	22.385	34.9317	37.3314	17.0483	57.1771	31.3003	93.085	43.3136	-6.78228	6.28545	27.9091	17.3532	40.3863	3.26275	15.4708	20.3638	54.1857	-12.3244	41.4537	32.2018	45.4544	18.5354	-40.8985
	17.4	18.524		17.4	4.9981	45.7462	12.6219	69.6513	28.3074	-11.6137	-3.85008	31.2337	46.0829	76.4899	33.3262	-9.0622	27.7421	42.3876	-9.37229	1.75898	18.9646	20.3338	17.4305	57.6032	32.3904	-9.80709	23.4599	35.1486	37.3332	17.5063	57.6032	32.1507	93.4218	43.3327	-6.30794	6.74893	28.2778	18.524	40.67	3.34623	15.2531	20.3542	54.9247	-12.2163	41.1747	32.3993	45.0802	18.7808	-40.0265
	17.5	19.669		17.5	4.73925	46.0015	13.5091	70.2312	28.9287	-10.8222	-3.9161	31.5092	45.6639	76.7012	33.8953	-8.84842	28.2755	42.6819	-9.7235	2.46831	19.6854	20.2937	17.7785	58.008	33.4285	-9.82294	24.5617	35.2736	37.3429	17.9035	58.008	33.0665	93.1005	43.5383	-5.88225	7.07177	28.7587	19.669	40.752	3.31474	15.0229	20.52	56.0092	-12.0018	40.7617	32.4137	44.7789	18.8135	-38.8594
	17.6	20.6057		17.6	4.28509	46.6279	14.2847	70.7326	29.7237	-10.0895	-3.7928	31.7981	45.2703	76.8411	34.5087	-8.84707	28.5905	43.003	-9.97293	3.10141	20.3636	20.0777	18.0201	58.1984	33.842	-9.78324	25.792	35.6061	36.8562	18.1427	58.1984	33.7187	91.8586	43.9744	-5.33577	7.5173	29.1151	20.6057	40.8909	3.34563	14.6253	20.5963	56.9382	-11.6169	40.4629	32.4363	44.4735	19.0409	-37.9908
	17.7	21.7816		17.7	3.87946	47.1535	15.0079	71.5041	30.4448	-9.27626	-3.3717	32.1272	44.7855	77.1335	35.1638	-8.79209	28.962	43.284	-10.6633	3.73359	20.879	20.3423	18.3628	58.5634	34.3624	-9.76882	26.8476	35.9723	35.98	18.4898	58.5634	34.3094	90.9682	44.5508	-4.78393	7.87818	29.4385	21.7816	40.9129	3.88685	14.4156	20.7367	57.8198	-10.8034	40.4588	32.4243	44.5565	19.1019	-37.1019
	17.8	22.8724		17.8	3.47666	47.6172	15.7587	71.9386	31.3136	-8.59139	-3.08076	32.4358	44.4999	77.3699	35.5996	-8.81042	29.4747	43.643	-11.1168	4.51693	21.3257	21.1911	18.8538	59.0081	34.932	-9.69096	27.8796	36.1899	35.3004	18.9496	59.0081	34.8705	90.1918	45.0273	-4.3827	8.23935	29.8994	22.8724	41.0586	4.75864	14.0959	20.6662	58.5715	-10.1392	40.5012	32.4272	44.9748	19.3406	-36.2384
	17.9	23.8331		17.9	2.93604	48.1308	16.7568	72.4199	31.8867	-8.32109	-2.78161	32.9662	44.1334	77.4367	36.1097	-8.92144	29.7978	44.1532	-11.6256	5.14295	21.9908	21.8192	19.3233	59.1532	35.6366	-9.47522	28.7624	36.4508	34.4304	19.4485	59.1532	35.5419	89.5254	45.4295	-3.77677	8.41683	30.2933	23.8331	41.1819	5.51208	13.9464	20.8305	59.3506	-9.52963	40.7252	32.4872	45.4152	19.3397	-35.3885
	18	24.5737		18	2.3628	48.825	17.6676	72.2272	32.1877	-7.70811	-2.54709	33.5399	43.9165	77.629	36.6118	-8.94952	30.0466	44.5744	-11.9389	5.75477	22.5939	22.564	19.8177	59.4202	36.2609	-9.49703	29.7074	36.4837	33.3777	19.9338	59.4202	36.4427	88.7159	46.0141	-3.24196	8.79541	30.774	24.5737	41.3179	6.14139	13.4385	20.9422	60.2212	-8.74728	40.8202	32.4752	45.8151	19.4058	-34.4676
	18.1	25.5523		18.1	1.79586	49.2806	18.5025	72.338	32.4505	-7.19246	-2.36713	33.9825	43.5584	77.8544	37.0269	-9.00388	30.0867	45.095	-12.3239	6.50058	23.1979	23.2345	20.1499	59.808	37.0766	-9.40679	30.7506	36.5858	32.408	20.2476	59.808	37.398	87.8729	46.4968	-2.87506	8.99965	31.1442	25.5523	41.5911	6.13161	13.0838	20.9474	61.1877	-7.90127	41.1587	32.5136	46.0994	19.4419	-33.2944
	18.2	26.6639		18.2	1.26047	49.3977	19.3485	72.4575	32.7282	-6.77641	-2.344	34.4985	42.9725	77.9693	37.5632	-8.97515	30.1225	45.3921	-12.558	7.19771	23.7952	23.4594	20.6158	60.1457	38.0549	-9.27328	31.6491	36.7496	31.5195	20.6893	60.1457	38.0874	86.9505	47.0519	-2.3303	9.1214	31.6207	26.6639	41.9043	5.53914	12.8878	20.9864	62.1414	-7.10156	41.7124	32.7604	46.5411	19.6164	-32.4502
	18.3	27.6336		18.3	0.633838	49.9087	20.0351	73.2675	32.805	-6.16149	-2.21044	34.8337	42.4228	78.2908	38.1276	-9.07275	30.3414	45.6943	-12.878	7.87463	24.4444	23.5323	21.0446	60.0689	39.0079	-9.12034	32.5515	36.846	30.5299	21.2563	60.0689	38.8767	86.0123	47.469	-2.22894	9.36014	32.0044	27.6336	42.1759	4.95459	12.5897	21.0195	62.9923	-6.26482	41.968	32.7943	47.0839	19.6934	-31.6295
	18.4	28.8192		18.4	0.097625	50.1892	20.7583	73.9666	32.8789	-5.47774	-2.15624	35.1606	41.8439	78.4209	38.7001	-9.01206	30.7161	45.9864	-13.2691	8.62948	25.011	23.846	21.534	60.2946	39.9613	-9.1296	33.5345	36.9055	29.581	21.6537	60.2946	39.8526	85.3428	48.0376	-2.04778	9.3779	32.43	28.8192	42.4341	4.37987	12.3501	21.1445	63.8429	-5.53695	42.3191	32.9894	47.3649	19.715	-30.6928
	18.5	29.9868		18.5	-0.477448	50.5494	21.5064	74.6151	33.0689	-4.65876	-2.09326	35.467	41.4818	78.5268	39.1451	-9.04562	31.0359	46.2364	-13.5305	9.31954	25.3881	24.6122	21.8542	60.3715	41.0694	-8.93189	34.3616	37.0617	28.6356	21.9889	60.3715	40.8151	84.4639	48.6757	-2.00325	9.56741	32.8393	29.9868	42.6877	3.5811	12.0934	21.1967	64.7347	-4.86577	42.7246	33.1105	47.417	19.9497	-29.7398
	18.6	31.0651		18.6	-1.00576	51.0351	22.3019	75.3702	33.3168	-4.01647	-1.91094	35.7668	41.0031	78.5708	39.7085	-9.02726	31.2448	46.5231	-13.7438	10.1004	25.8276	25.0994	22.3401	60.8869	41.6713	-8.85402	34.6184	37.2426	27.7252	22.4559	60.8869	41.5516	83.4652	49.1257	-1.85271	9.62089	33.3148	31.0651	42.9994	3.02653	11.8788	21.2262	65.6704	-4.25026	43.2959	33.3899	47.7064	19.9942	-28.6653
	18.7	31.1083		18.7	-1.49651	51.5646	23.2457	76.0114	34.4888	-3.17962	-1.59608	36.0978	40.7282	78.5844	40.2741	-9.03568	30.9496	46.7971	-14.0495	10.7792	26.1072	25.3325	22.705	61.1309	42.4641	-8.67412	34.0587	37.3573	26.8617	22.8465	61.1309	42.3406	82.6693	49.7648	-1.84388	9.6701	33.8692	31.1083	43.2971	3.23432	11.481	21.237	66.5659	-3.61436	43.8562	33.6156	47.7485	20.0173	-27.7669
	18.8	30.2275		18.8	-1.94141	51.1047	24.098	76.7846	35.6608	-2.5169	-1.30751	36.5635	40.3861	78.5974	40.8254	-9.05469	31.1711	46.9489	-14.0569	11.3055	26.5541	25.164	23.0125	61.3571	43.0561	-8.68781	33.2763	37.6167	26	23.1484	61.3571	43.0008	82.0216	50.3365	-1.86222	9.89693	34.3323	30.2275	43.5922	3.55865	11.3448	21.2564	67.4647	-2.87689	44.3793	33.8535	48.1326	20.2015	-26.8745
	18.9	29.064		18.9	-2.48338	50.4701	25.0006	77.546	36.2468	-1.95723	-1.21401	36.869	39.8992	78.7242	41.3702	-9.049	30.9077	47.1539	-13.9991	11.9046	27.0989	24.6346	23.4832	61.9148	43.8816	-8.35976	32.934	37.7621	25.3656	23.6132	61.9148	43.8672	81.3062	50.8849	-1.78629	9.9986	34.877	29.064	43.8964	3.29541	11.0584	21.28	68.2749	-2.17369	44.7996	33.6767	48.2667	20.3314	-26.0342
	19	27.8914		19	-2.91709	49.9007	25.9016	78.1244	36.5398	-1.35365	-0.867134	37.2676	39.6208	78.7764	41.7654	-8.97631	30.7887	47.5008	-14.2069	12.5002	27.6993	24.3839	23.9255	62.4102	44.7434	-8.22378	32.8732	37.8278	24.5115	24.0581	62.4102	44.6875	80.1574	51.2349	-1.5708	10.2455	35.4553	27.8914	44.0225	2.98692	10.7912	21.2915	68.9705	-1.66303	45.2166	33.8965	48.5201	20.3672	-25.1025
	19.1	26.8033		19.1	-3.48869	49.3043	26.6394	78.7193	37.5832	-0.728539	-0.596167	37.753	39.4861	78.7955	42.2664	-8.98995	30.8881	47.7144	-14.0168	13.1699	28.4615	24.6083	24.269	62.9613	45.6842	-7.99673	32.6566	37.9871	23.6683	24.5036	62.9613	45.5884	79.5671	51.7385	-1.48957	10.7557	35.8057	26.8033	44.2879	2.99935	10.5032	21.4146	69.7652	-1.70298	45.557	34.1529	48.6368	20.5125	-24.1418
	19.2	25.784		19.2	-4.07078	48.7046	27.3209	79.2086	37.8823	-0.0479005	-0.2919	38.0581	39.3616	79.0425	42.7256	-8.96724	31.1569	48.0056	-13.8995	13.9696	29.1577	25.2974	24.9582	63.6846	46.339	-7.70456	32.2792	38.27	22.7851	24.9811	63.6846	46.2687	78.9988	52.2825	-1.49669	11.0787	36.2611	25.784	44.8133	2.65104	10.2055	21.575	70.5564	-1.96742	45.8847	34.2348	48.8151	20.6597	-23.3484
	19.3	24.606		19.3	-4.65393	48.094	28.1931	79.6794	38.3558	0.535167	-0.0123215	38.3812	39.2517	79.4148	43.1548	-8.86684	31.0584	48.2597	-14.0479	14.5686	29.9562	26.0966	25.2829	64.469	47.395	-7.42189	31.8014	38.3911	21.8644	25.3729	64.469	47.3461	78.4529	52.9071	-1.49032	11.4695	36.764	24.606	45.1278	1.81982	9.93088	21.5603	71.2502	-2.29298	46.3724	34.3027	49.1727	20.8602	-22.5295
	19.4	23.4424		19.4	-5.23015	47.3306	29.056	79.7596	38.8411	1.21375	0.428618	38.654	38.8511	79.7197	43.6144	-8.93518	30.4468	48.4079	-13.8046	15.1961	30.674	26.6667	25.3446	65.0593	48.0804	-7.3868	31.4278	38.2298	20.8238	25.4561	65.0593	48.0537	77.8749	53.5342	-1.21964	11.7531	37.2783	23.4424	45.5052	1.18094	9.92008	21.6895	71.9929	-2.49657	46.8436	34.2248	49.4169	20.9075	-21.8013
	19.5	22.703		19.5	-5.7527	46.7072	29.8677	79.6063	39.1966	2.07296	0.662469	38.9302	38.5483	79.9758	43.9563	-8.96538	29.9553	48.647	-13.7403	15.9533	31.2593	26.646	25.6059	65.6374	49.1826	-6.88521	31.4729	38.2674	19.9464	25.7192	65.6374	49.0552	77.2846	53.9819	-0.970706	12.1667	37.699	22.703	45.781	0.584283	9.86768	21.7554	72.5618	-2.5853	47.2846	34.2899	49.5171	21.1511	-20.7238
	19.6	22.6735		19.6	-6.26685	46.0486	30.695	79.3733	39.6163	2.90394	1.05968	39.0755	38.1991	80.1233	44.4907	-8.92505	29.2475	48.9069	-13.98	16.6065	31.7633	26.3574	25.9418	66.2465	49.9365	-6.76404	31.6831	38.3014	19.0238	26.0661	66.2465	49.7978	77.332	54.4588	-0.556564	12.5638	38.1141	22.6735	46.1221	0.384294	9.59807	21.9492	73.5403	-3.08936	47.5588	34.2458	49.765	21.1806	-19.7913
	19.7	22.6354		19.7	-6.7037	45.653	31.5213	79.4277	39.9263	3.66357	1.38121	39.1871	37.5785	80.212	44.8829	-8.92901	28.3224	49.132	-14.239	17.1896	32.3141	25.7403	26.2611	67.0288	50.7589	-6.71321	31.4904	38.5171	18.1487	26.3617	67.0288	50.6769	78.1393	54.5231	-0.0391644	12.7173	38.4796	22.6354	46.4114	0.227565	9.29325	22.0279	74.3408	-3.42131	47.804	34.1952	50.0764	21.4183	-19.0439
	19.8	22.6948		19.8	-6.90936	44.93	32.5479	79.6407	40.3709	4.4331	1.69963	39.4023	36.9846	80.2037	45.3538	-8.90771	27.4709	49.467	-14.2597	17.563	32.8679	25.0033	26.6083	67.6646	51.5103	-6.5411	31.2067	38.7026	17.2638	26.7238	67.6646	51.4503	79.2127	54.6097	0.31961	12.9741	38.9083	22.6948	46.6706	0.0237488	9.0397	22.1459	75.1599	-3.95436	48.3451	34.19	50.3731	21.4241	-18.3397
	19.9	22.9814		19.9	-7.02844	44.502	33.6547	79.5875	41.0558	4.9241	1.97021	39.6936	36.6595	80.1588	45.5559	-8.97302	26.3764	49.6887	-14.5821	17.7852	33.5225	24.3832	27.0721	68.3852	52.136	-6.45694	30.9046	38.801	16.3831	27.0411	68.3852	52.1478	79.9787	54.4507	0.837403	12.9816	39.225	22.9814	47.0043	-0.246736	8.9524	22.1479	75.9919	-4.28037	48.6796	34.1935	50.6415	21.4811	-17.2995
	20	23.4808		20	-7.04777	44.0634	34.3527	79.694	41.4443	5.52763	2.26754	40.0723	36.2821	80.1873	45.4851	-8.98487	25.4926	49.6918	-15.0976	17.8051	34.1132	23.5541	27.3897	69.0809	52.4688	-6.15343	30.2571	39.0973	15.6143	27.4708	69.0809	52.5663	79.9676	53.8379	1.369	13.2067	39.5152	23.4808	47.4078	-0.523623	8.9544	22.2853	76.9206	-4.49063	49.0647	34.1803	50.5863	21.7243	-16.228
	20.1	23.9896		20.1	-7.03846	43.6691	35.2294	80.0029	41.5343	6.19357	2.61144	40.6583	35.9637	80.1975	45.6814	-8.98573	24.7963	49.4726	-15.0632	17.8572	34.6053	22.9747	27.729	69.6897	52.9069	-5.86379	29.5693	39.4526	14.643	27.7953	69.6897	52.9891	79.9096	53.0211	1.55821	13.2384	39.8	23.9896	47.7385	-1.08489	8.68588	22.32	77.7119	-4.795	49.5751	34.1927	51.1358	21.6944	-15.2682
	20.2	24.5901		20.2	-6.88972	43.0982	36.0953	80.2679	41.384	6.8634	2.92539	41.6188	35.4634	80.271	45.7051	-8.99103	24.3077	49.4187	-15.035	17.5622	35.3333	22.6675	28.0236	70.3141	53.5437	-5.62516	28.7888	39.6493	13.8885	28.1316	70.3141	53.7484	79.2699	52.3989	1.84806	13.4307	40.1187	24.5901	48.0125	-1.68461	8.38205	22.4087	78.3807	-4.92882	50.1824	34.1489	51.3454	21.7073	-14.2711
	20.3	24.7534		20.3	-6.57387	42.5035	36.9254	80.0879	41.1378	7.60867	3.36186	41.9452	35.085	80.3002	45.7245	-9.02064	23.734	49.3995	-14.5305	17.5779	36.2118	22.6574	28.4009	70.9556	54.643	-5.34385	28.1526	39.7346	13.1209	28.5155	70.9556	54.6847	78.9831	51.8136	2.16628	13.5092	40.4429	24.7534	48.2702	-2.28175	8.10707	22.5186	79.1335	-4.9194	50.6217	34.2019	51.7919	21.7417	-13.4277
	20.4	25.2422		20.4	-6.29304	41.8795	37.7748	80.2384	41.125	8.33336	3.65176	42.1916	34.5518	80.5559	45.8682	-9.02395	22.862	49.422	-13.4945	17.576	36.7858	22.7421	28.8548	71.6944	55.6905	-5.06537	27.421	39.9718	12.27	28.9205	71.6944	55.6223	79.0096	51.2844	2.44139	13.6191	40.7145	25.2422	48.3532	-3.13001	7.78294	22.5432	80.0495	-4.90564	51.1576	34.2382	52.1425	21.7938	-12.556
	20.5	25.7674		20.5	-5.97175	41.3366	38.6547	80.4908	41.1968	8.80537	3.87991	42.4337	34.0079	80.5962	46.453	-9.04491	21.9598	49.4934	-12.4792	17.7421	37.2664	23.6157	29.2464	72.3835	56.9428	-4.85281	26.7894	40.0505	11.3586	29.3665	72.3835	56.5605	79.1914	50.7247	2.84434	13.7593	40.9989	25.7674	48.3899	-3.81828	7.56682	22.627	80.7314	-4.80982	51.1539	34.4846	52.6335	21.757	-11.6789
	20.6	26.1653		20.6	-5.85356	40.8381	39.3855	80.7013	41.4869	9.33233	4.24695	42.6466	33.7566	81.0321	47.1261	-9.01873	21.1883	49.8325	-11.4777	17.8435	37.5573	24.2805	29.5939	73.0007	57.8152	-4.51746	26.2053	40.2532	10.46	29.7879	73.0007	57.4439	79.5837	50.0913	3.51189	14.1545	41.271	26.1653	48.6156	-4.63077	7.26017	22.7651	81.4742	-4.29695	50.6012	34.5967	53.3131	21.7991	-10.7038
	20.7	26.7301		20.7	-5.90435	40.3166	40.1492	80.7818	41.4573	9.87841	4.59451	42.8427	33.6921	81.2552	47.9096	-9.01408	20.4492	50.0226	-10.4953	17.8655	38.0258	24.9487	30.0113	73.5644	58.4005	-4.2411	25.537	40.4781	9.65743	30.1019	73.5644	58.1893	80.4806	49.4356	4.17389	14.4119	41.6096	26.7301	48.9187	-4.73493	7.03157	22.8023	82.1028	-3.63186	50.2557	34.8718	54.0878	21.7676	-9.84352
	20.8	27.0085		20.8	-6.11668	39.7729	41.026	81.1744	41.2087	10.6024	4.7655	43.0414	33.4539	81.5453	48.416	-9.0026	19.5915	49.8629	-9.36223	17.9034	38.5921	25.5512	30.5578	73.8516	58.431	-3.98204	25.2544	40.5476	8.98267	30.6456	73.8516	58.2222	82.5434	48.8437	4.74144	14.7618	41.8742	27.0085	48.9661	-4.91231	6.73752	22.8649	82.6736	-2.98913	49.8745	35.1243	55.1953	21.7963	-9.02705
	20.9	27.6056		20.9	-6.72164	39.4087	41.8318	81.517	40.9257	10.7922	4.93976	43.2702	33.3601	82.173	48.9685	-9.01059	18.7935	49.7658	-8.72517	17.8705	39.0939	25.594	30.8326	74.2735	58.3605	-3.84967	25.2419	40.7594	8.20877	30.9678	74.2735	58.0724	83.9257	48.3098	5.24828	14.8468	41.9952	27.6056	49.1805	-5.28255	6.46154	22.8841	83.1886	-2.20839	49.5599	35.2002	56.1347	22.0219	-8.09739
	21	27.9426		21	-7.24438	39.1825	42.5811	81.657	40.6423	10.9767	5.22257	43.4805	33.2171	82.7115	49.3455	-9.10242	17.9284	49.4774	-8.10437	17.9069	39.7091	25.8817	30.9607	74.6776	58.9753	-3.56529	25.3208	40.8807	7.53472	31.0917	74.6776	58.8169	85.4415	47.6299	5.77323	14.9232	42.22	27.9426	49.1477	-5.81127	6.17085	22.8548	83.9572	-1.58639	49.0215	35.154	56.659	22.086	-7.2408
	21.1	28.2226		21.1	-7.76525	38.5947	43.4942	81.9713	40.3046	11.4309	5.06588	43.5721	33.1765	83.1276	49.8334	-9.27943	17.0689	49.1742	-7.61818	17.7582	40.0602	26.3292	31.281	74.9705	59.8302	-3.32257	25.6575	41.1416	6.67999	31.4384	74.9705	59.7412	87.499	46.9054	6.14302	15.0069	42.5785	28.2226	48.9652	-6.17881	5.92265	22.8801	83.9842	-1.0174	48.7044	34.7876	56.9821	22.1179	-6.39901
	21.2	29.1309		21.2	-7.60608	38.5285	44.517	81.8882	40.1925	11.5073	4.69627	43.8602	32.9166	83.2879	50.385	-9.29658	16.1671	49.0831	-7.32519	17.1853	40.3547	26.9253	31.7106	75.5252	60.6624	-2.99978	26.1363	41.4418	5.784	31.8389	75.5252	60.6408	88.8091	46.2614	6.65463	15.1745	42.9163	29.1309	48.977	-6.50412	5.56312	22.8959	84.2599	-0.490494	48.324	34.5789	57.7962	22.3028	-6.05361
	21.3	30.4819		21.3	-7.08586	38.0953	45.3965	81.8283	40.2551	12.1745	4.30736	44.4026	32.7324	83.798	50.9598	-9.08992	15.4885	49.1972	-6.67818	16.6032	40.7951	27.5385	31.9849	75.9021	61.5544	-2.68253	26.6913	41.7267	4.69907	32.1265	75.9021	61.5439	90.3826	45.7072	7.2015	15.2852	43.2349	30.4819	48.8403	-6.72968	5.28984	22.8979	84.0676	0.327095	47.8007	34.1703	58.3934	22.3073	-6.61332
	21.4	31.4827		21.4	-6.56194	37.4163	45.986	81.413	40.3285	12.8112	3.98636	45.2431	32.4803	84.2158	51.4057	-9.09543	14.6154	49.4929	-6.05625	16.0451	41.4052	27.9129	32.1117	76.3761	62.3233	-2.38481	27.1015	41.9856	3.74771	32.354	76.3761	62.327	92.2351	45.0217	7.82405	15.7499	43.4847	31.4827	48.6351	-7.07074	5.01932	22.9104	84.0873	1.18449	47.5258	33.6279	58.7672	22.4125	-7.11089
	21.5	32.5919		21.5	-5.82397	36.812	46.6493	81.2921	40.6151	13.2576	3.69924	45.7529	32.3027	84.2916	51.9451	-9.06735	13.5383	49.998	-5.45862	15.4299	42.0092	28.1411	32.5828	76.7145	62.893	-2.14138	27.6141	42.2208	2.8404	32.7362	76.7145	62.9254	93.9433	44.3356	8.33709	16.0652	43.746	32.5919	48.5991	-7.60607	4.69565	22.8921	84.246	1.86902	47.1956	33.248	58.838	22.5907	-7.50111
	21.6	33.4963		21.6	-5.12655	36.7176	47.4898	81.3854	41.2302	13.8668	3.43892	46.2779	32.2999	84.181	52.4704	-9.03774	12.8333	50.0769	-4.94708	14.9096	42.816	28.748	32.9347	77.1283	63.5039	-1.78103	28.099	42.2921	1.95067	33.0886	77.1283	63.5336	95.4434	43.8114	8.77659	16.341	44.015	33.4963	48.6023	-7.95036	4.46362	22.8984	84.3484	2.50829	46.9141	32.9559	59.0911	22.661	-7.54848
	21.7	33.4333		21.7	-4.58199	36.7174	48.5609	81.1764	41.8572	14.7264	3.18212	46.6391	32.1693	84.3928	52.9058	-9.10518	12.3378	50.0805	-4.1818	14.4881	43.3641	29.1863	33.3073	77.5697	64.1011	-1.57555	28.5241	42.2381	1.11329	33.491	77.5697	64.2255	97.2117	43.3695	9.34639	16.6355	44.3871	33.4333	48.5805	-8.45896	4.1128	22.898	85.2464	3.13653	46.4766	32.4964	59.0153	22.926	-7.55981
	21.8	32.8749		21.8	-3.91292	36.243	49.2515	81.0412	42.4369	15.6602	2.93133	46.934	31.9494	84.5802	53.3673	-9.09108	12.0122	49.8158	-3.50863	13.9659	43.8219	29.5627	33.7906	78.3157	64.9708	-1.5071	29.0743	42.3458	0.502413	33.925	78.3157	64.9358	98.0983	43.5018	9.99247	16.7145	44.8808	32.8749	48.5817	-9.04468	3.80201	22.9105	86.3045	3.71298	46.138	32.1214	58.8656	22.9448	-7.68029
	21.9	32.2096		21.9	-3.29505	35.6833	50.1	80.9985	43.0375	16.4017	2.61736	47.2232	31.8764	84.8425	53.7699	-9.21802	11.4853	49.5005	-2.54429	13.5951	44.5596	30.1726	34.1233	78.9973	65.9239	-1.21317	29.595	42.3977	-0.0705676	34.2809	78.9973	65.78	98.3456	43.5919	10.516	16.9575	45.1759	32.2096	48.5341	-9.35638	3.45364	22.9318	87.0858	3.60352	45.8761	31.5485	58.864	22.9812	-7.8392
	22	31.4312		22	-2.65408	35.2179	50.9409	80.9205	43.6114	16.9602	2.33477	47.5381	31.6661	84.9929	54.3098	-9.30702	10.8903	49.1886	-1.4703	13.1379	45.2759	30.8893	34.6599	79.6408	66.917	-0.884508	29.938	42.5658	-0.928483	34.7431	79.6408	66.5931	98.3893	44.2672	11.1446	17.1199	45.4595	31.4312	48.4047	-9.68951	3.39312	22.918	87.6387	2.94152	45.5106	31.2134	58.9821	23.2507	-8.09139
	22.1	30.7529		22.1	-2.15508	34.6828	51.8786	80.7718	44.3486	17.5388	2.1836	47.8106	31.8753	85.2915	54.8664	-9.29916	10.4779	48.9468	-0.909393	12.5126	45.8199	31.4911	35.0211	80.2518	67.7383	-0.662898	30.2158	42.8603	-1.80655	35.1388	80.2518	67.5931	98.6363	44.8029	11.6467	17.4129	45.7572	30.7529	48.3731	-10.2478	3.20167	22.9331	88.3755	2.40245	45.2524	30.6591	58.8282	23.4619	-8.68266
	22.2	30.0223		22.2	-1.8621	34.3796	52.8275	80.5713	45.0122	18.2264	1.89883	48.0996	32.0035	85.5867	55.2069	-9.33979	9.96037	48.6609	0.152026	11.9668	46.0931	32.0367	35.5855	81.0646	68.3163	-0.616223	30.7584	42.9675	-2.66252	35.7027	81.0646	68.2135	98.9845	45.3421	11.7517	17.6064	46.1109	30.0223	48.3534	-10.5927	3.08178	22.9463	89.0447	1.92432	44.986	30.0546	58.4914	23.4811	-9.23103
	22.3	29.717		22.3	-1.65619	33.8229	53.9059	80.2257	45.644	19.1947	1.63427	48.5103	32.4189	85.8239	55.1481	-9.39276	9.63171	48.3256	1.26583	11.6531	46.487	32.534	36.1786	81.7879	68.8977	-0.835293	30.8527	43.1093	-3.3207	36.2652	81.7879	68.853	99.5703	45.7956	12.2399	17.7319	46.4126	29.717	48.3586	-11.2177	2.8222	23.0181	89.6244	1.46117	44.6966	29.5749	57.8158	23.5687	-9.75773
	22.4	29.3767		22.4	-1.30149	33.2256	54.8554	79.5088	46.3288	20.0736	1.35504	48.8187	32.7902	86.0523	54.8583	-9.5952	9.26797	48.0461	2.58857	11.2494	47.0355	32.8618	36.5287	82.5238	69.5606	-0.634857	30.8227	43.2165	-3.9685	36.6246	82.5238	69.5366	100.162	46.4237	12.6123	17.9481	46.6325	29.3767	48.3125	-11.7429	2.51931	22.9353	90.357	0.943344	44.7016	29.5702	57.2872	23.7829	-10.1733
	22.5	28.7789		22.5	-0.774132	33.1359	55.6775	78.7682	46.8221	20.7305	1.08902	49.0617	33.2573	86.1402	54.3475	-9.61601	8.87191	47.9148	3.30625	10.8002	47.5991	33.7312	36.8533	83.173	69.9937	-0.0934225	30.597	43.2621	-4.52673	36.9544	83.1729	70.1638	100.772	46.9008	13.1231	18.1741	46.4664	28.7789	48.2585	-12.2863	2.23776	23.0601	91.2061	0.404064	44.3902	29.5668	56.7319	23.8399	-10.7106
	22.6	28.1021		22.6	-0.097947	32.6829	56.3499	78.7136	47.4084	21.4422	0.895319	49.3794	33.7247	86.3308	53.8008	-9.561	8.81554	47.7164	4.08434	10.2244	47.9335	34.392	37.3569	83.4698	70.8384	0.309632	30.5409	43.4773	-5.35492	37.43	83.4699	71.0565	101.609	47.6275	13.4388	18.2732	46.3559	28.1021	48.065	-12.5614	1.97217	23.3341	92.1242	0.00667044	43.9425	29.5623	56.1497	23.8383	-11.3351
	22.7	27.4083		22.7	0.311956	32.2462	57.1138	78.864	48.0136	22.0364	0.74644	49.6853	34.3366	86.5221	53.2046	-9.58922	8.77675	47.5174	5.05512	9.62016	48.2081	34.9433	37.957	83.292	71.686	0.834792	30.489	43.4722	-6.15792	38.0077	83.2919	71.7179	102.42	48.2259	14.0421	18.4511	46.1509	27.4083	47.983	-12.6585	1.92081	23.4633	92.3538	-0.177492	43.5522	29.6213	55.3115	23.9868	-11.7963
	22.8	26.7918		22.8	0.40731	31.6676	58.0167	78.6793	48.7029	22.6388	0.785703	50.0548	35.0731	86.6764	53.0405	-9.60444	8.50714	47.3408	6.61484	9.048	48.54	35.4977	38.5346	82.9463	72.472	1.31932	30.2026	43.5105	-6.86762	38.5949	82.9462	72.3842	103.046	48.7989	14.5846	18.5769	46.1123	26.7918	47.8404	-12.6342	1.94484	23.6403	92.6755	0.335115	42.9746	29.5597	54.6089	24.0519	-12.1102
	22.9	26.377		22.9	0.318752	31.1567	58.7958	78.3462	49.3404	23.4933	1.11709	50.3529	35.6668	86.651	52.8659	-9.67748	8.15391	47.0705	7.64964	8.48942	48.9462	36.0824	38.8483	82.6097	73.3445	1.71801	30.1545	43.6562	-7.63751	38.9485	82.6097	73.1058	103.613	49.2662	14.8943	18.7572	46.0231	26.377	47.8006	-12.874	1.71129	23.9868	93.2404	1.04807	42.7234	29.5925	54	24.1339	-12.6197
	23	26.5478		23	0.108569	30.5532	59.08	77.9445	50.1772	24.3767	1.57613	50.6814	36.2725	86.675	52.6287	-9.66532	7.54462	46.6712	8.3083	8.13826	49.1642	36.7021	39.1719	82.2223	73.9153	2.17311	30.5062	43.7492	-8.54847	39.2933	82.2223	73.8103	104.151	49.8365	15.2036	18.854	45.8077	26.5478	47.7503	-12.8422	1.49966	24.0804	93.778	1.56475	42.5926	29.5947	53.2926	24.1368	-12.9799
	23.1	26.5226		23.1	0.247022	29.9081	59.9296	77.1715	50.827	25.0225	1.92739	50.9808	36.9153	86.7299	52.5557	-9.88119	7.17317	46.5584	9.30224	8.05848	49.6075	37.3312	39.6789	81.6437	74.5053	2.32962	31.2967	43.9508	-9.34399	39.7884	81.6446	74.4591	104.594	50.3809	15.6853	19.0166	45.543	26.5226	47.7563	-12.5947	1.61601	24.2343	94.3798	1.82173	42.0493	29.6581	52.64	24.3518	-13.2732
	23.2	26.7041		23.2	0.453985	29.1029	60.6593	77.0255	51.4484	25.5488	2.22596	51.3029	37.4977	86.798	52.572	-10.1201	6.79408	46.217	10.4852	8.16516	49.8279	38.0511	39.9486	82.0559	75.0131	2.56228	31.9596	44.0677	-10.0013	40.0732	82.0653	75.0055	105.182	50.9356	15.7621	19.0879	45.507	26.7041	47.7284	-12.3363	1.88671	24.5019	94.5332	1.91536	41.6568	29.8075	52.1108	24.3666	-13.6387
	23.3	26.7959		23.3	0.545441	28.5007	61.2532	77.2603	52.0741	26.1689	2.60077	51.7443	38.2651	87.091	52.8288	-10.1836	6.4419	45.8912	11.8165	8.89964	49.8686	38.7574	40.3618	82.3742	75.7602	2.58156	32.4242	44.3317	-10.8993	40.4871	82.3305	75.7003	105.73	51.5241	15.5443	19.1291	45.9544	26.7959	47.5629	-12.2319	2.04147	24.7451	94.6177	2.09653	41.3757	29.8364	51.8066	24.3934	-13.9805
	23.4	27.0356		23.4	0.484763	27.9301	61.7281	77.3052	52.6857	26.8047	3.02301	52.0483	39.0643	87.4919	53.3795	-10.4441	6.12317	45.6476	12.8359	9.59841	50.0085	39.4285	40.7148	83.1482	76.6685	2.28105	33.1568	44.5786	-11.7539	40.8498	83.1451	76.625	106.052	52.1609	15.2034	19.3041	46.3296	27.0356	47.538	-11.7369	2.28625	24.8149	94.6174	2.34468	41.1074	29.8438	51.2416	24.465	-14.1009
	23.5	27.5803		23.5	0.274688	27.382	62.0417	77.3809	53.3016	27.6379	3.3961	52.3361	39.6598	87.5473	53.9065	-10.7268	5.85649	45.0945	13.892	10.3847	50.4564	40.1731	41.1461	83.8043	77.5913	1.74205	34.0906	45.0068	-12.5035	41.2556	83.8042	77.6142	106.584	52.7034	14.891	19.4265	46.6527	27.5803	47.5415	-11.6708	2.52729	25.0584	94.3545	2.76707	40.8002	29.8686	50.6154	24.6356	-14.2836
	23.6	28.4942		23.6	0.0140382	26.7802	62.0921	77.424	53.9874	28.4204	3.72326	52.5034	40.4135	87.7772	54.3061	-11.0463	5.49375	44.7891	14.93	11.0089	50.5789	40.9941	41.7057	84.385	78.3391	1.68114	35.0214	45.5248	-13.0567	41.7772	84.3851	78.2605	107.106	53.2619	14.2755	19.57	47.2318	28.4942	47.5365	-11.3892	2.78109	25.2937	94.2552	2.99358	40.4388	29.8649	50.4118	24.7109	-14.5028
	23.7	29.4556		23.7	-0.01597	26.2223	62.0775	77.609	54.6033	29.1048	3.99199	52.7658	41.1314	88.1244	54.893	-11.0419	4.87658	44.4762	15.8101	11.6436	50.7757	41.6329	41.8816	84.9672	79.1574	1.45191	35.983	45.8735	-13.9199	42.0195	84.9671	79.0244	107.706	53.8279	13.6529	19.6918	47.609	29.4556	47.7435	-11.162	2.85747	25.6212	94.0819	3.09748	40.1086	29.8648	50.6244	24.9524	-14.5642
	23.8	30.2501		23.8	0.134554	25.605	61.756	77.6764	55.2813	29.9045	3.76705	53.2262	41.759	88.6955	55.4722	-11.1981	4.33556	44.1725	16.7294	12.293	51.0143	42.3453	42.1992	85.5354	79.8196	1.12643	36.8919	46.3353	-14.5897	42.2066	85.5354	79.6612	108.286	54.2893	13.1297	19.8279	47.9383	30.2501	47.9612	-10.8683	3.1214	25.821	93.9425	3.41083	39.866	29.8804	50.6979	24.981	-14.7479
	23.9	30.8347		23.9	0.186863	25.0378	61.0383	77.6468	55.942	30.7886	3.40749	53.5033	42.4624	89.2445	55.8426	-11.4205	3.62713	43.8951	17.4324	12.9093	51.1453	43.1632	42.353	86.0582	80.2463	0.770305	37.8016	46.4623	-15.372	42.4708	86.0582	80.1106	108.72	54.7817	12.4989	19.9396	48.36	30.8347	48.0522	-10.7852	3.36494	26.0598	93.8231	3.99192	39.36	29.9158	50.8971	25.009	-14.7402
	24	31.7605		24	0.315783	24.4022	60.2387	77.4671	56.6203	31.453	3.0304	53.6321	43.306	89.8566	56.4679	-11.4983	3.18391	43.5422	18.2358	13.6891	51.3887	44.0525	42.5551	86.3433	80.5007	0.280303	38.741	46.7164	-15.9947	42.652	86.3433	80.4147	109.756	55.2865	11.989	20.1591	48.6964	31.7605	48.0989	-10.7817	3.1797	26.1737	93.5723	4.3342	39.2822	29.8166	51.2572	25.2355	-14.5337
	24.1	32.8187		24.1	0.38703	23.8034	59.5474	77.475	57.2694	32.1936	2.66344	54.1062	44.0988	90.2833	57.1535	-11.6041	2.88286	43.2425	19.3792	14.286	51.6768	44.8519	42.6041	86.6503	80.9497	-0.028971	39.6251	47.0172	-16.8321	42.6991	86.6503	80.9135	111.229	55.6997	11.4531	20.2304	49.0436	32.8187	48.2961	-10.8312	2.91442	26.273	93.3368	4.77801	39.3614	29.5136	51.4492	25.5128	-14.2253
	24.2	33.7602		24.2	0.582226	23.1624	59.0281	77.5686	57.7683	32.9024	2.43738	54.4107	44.7292	90.3234	57.6905	-11.6453	2.26995	42.9187	20.622	15.0396	51.8137	45.5265	42.6428	86.8087	81.5052	-0.0821915	40.4145	47.0307	-16.9182	42.76	86.8088	81.5176	112.753	56.1958	11.0478	20.374	49.4809	33.7602	48.3503	-11.0493	2.62157	26.5654	93.357	5.25617	39.8579	29.2568	51.2957	25.605	-13.5287
	24.3	34.8723		24.3	0.76866	23.1642	58.4329	77.5778	58.2316	33.6905	2.16738	54.8325	45.3551	90.5531	58.3555	-11.72	1.71159	42.6625	21.4605	15.7026	51.9748	46.3121	42.9059	86.9787	81.9914	-0.101005	41.1617	47.0682	-16.7219	43.0162	86.9787	81.9483	114.247	56.7137	10.4304	20.4336	49.7878	34.8723	48.5589	-11.1317	2.35114	26.6136	93.3185	5.68135	40.1846	28.7411	51.2023	25.6286	-13.1333
	24.4	35.8207		24.4	1.14612	22.8305	58.9671	77.323	58.7819	34.4019	1.99325	55.151	46.2331	91.0695	58.899	-11.7458	1.10052	42.2295	22.3401	16.2925	52.0615	46.8198	43.2066	87.122	82.2558	-0.245681	42.2248	47.0157	-16.8129	43.3356	87.122	82.1216	115.697	57.2842	10.185	20.535	49.8424	35.8207	48.5934	-11.2196	2.19802	26.6648	93.8579	6.03967	40.5444	28.3793	51.298	25.8218	-12.4559
	24.5	36.6476		24.5	1.29697	22.1821	59.8727	76.5957	59.3464	35.1539	1.71985	55.3813	46.6878	91.7516	59.4714	-11.6704	0.469794	42.0789	23.3492	16.2096	52.313	47.1862	43.3229	87.256	82.0468	-0.0623053	43.2028	47.0028	-17.5057	43.4667	87.256	82.0658	117.147	57.9817	9.59711	20.7319	50.1058	36.6476	48.607	-11.7745	1.90681	26.7297	94.3375	6.54679	40.8261	27.826	51.4014	25.8335	-11.9316
	24.6	37.518		24.6	1.31659	21.4907	60.6758	76.0062	59.8982	35.8622	1.32608	55.8291	47.278	92.5573	60.0904	-11.6442	-0.282967	41.7778	24.6711	15.7923	52.3828	47.6672	43.5395	87.4573	82.1413	0.341893	44.1313	47.0566	-18.1639	43.6463	87.4573	82.1155	118.578	58.7452	8.77458	20.7913	50.399	37.518	48.6968	-12.0059	1.68648	26.7201	94.9204	6.88696	41.17	27.4464	51.3119	25.8456	-11.3154
	24.7	38.5626		24.7	1.34563	20.8514	61.3102	75.9408	60.5113	36.7145	1.14343	56.1307	47.8018	93.3665	60.6799	-11.7664	-0.885617	41.5416	25.7715	15.3418	52.5017	47.6864	43.8541	87.6962	82.285	0.548374	45.1475	46.9844	-18.8376	43.9694	87.6962	82.2543	119.959	59.4319	8.16856	20.9137	50.5332	38.5626	48.6847	-12.0247	1.71188	26.6791	95.5144	7.16114	41.4886	27.4765	51.5086	25.8453	-10.7245
	24.8	39.6967		24.8	1.6068	20.5578	62.0976	75.6192	61.1042	37.5252	1.3842	56.3051	48.5411	94.0874	61.3076	-11.9119	-1.56432	41.3182	26.5531	14.8539	52.8021	47.511	44.3631	87.7898	82.5148	0.485925	45.93	46.9718	-19.3354	44.4708	87.7898	82.4666	121.143	60.083	7.77344	21.0372	50.7288	39.6967	48.8874	-12.2919	1.61815	26.6488	96.6209	7.59279	42.0172	27.5626	51.5474	25.9601	-10.2208
	24.9	40.7995		24.9	1.73724	20.2619	62.962	75.3704	61.632	38.1796	1.69144	56.7701	49.0961	94.9662	61.8582	-12.0087	-2.17822	41.052	27.5515	14.328	53.1831	47.4899	44.7075	87.8842	82.7078	0.21231	46.5833	47.0311	-19.7551	44.8134	87.8842	82.674	122.654	60.8069	7.22475	21.0766	50.9352	40.7995	48.83	-12.9066	1.44676	26.6339	97.6121	7.97309	42.3524	27.7828	51.8322	25.9273	-10.1104
	25	41.9515		25	1.86383	19.674	63.5607	75.6312	61.996	38.8417	2.13267	57.1325	49.7755	95.5339	62.2832	-12.1755	-2.96489	40.7841	28.5414	13.8784	53.3734	47.9824	44.9519	88.2843	82.8236	0.00107297	46.9902	47.007	-20.0932	45.0421	88.2843	82.7502	123.644	61.3685	6.84898	21.2294	50.8269	41.9515	48.6422	-13.4462	1.21655	26.6304	98.3142	8.51421	42.6163	28.0681	52.1502	26.1656	-9.46868
	25.1	43.1365		25.1	1.92803	19.266	64.4031	75.8075	62.2605	39.5968	2.44613	57.4695	50.3913	95.8445	62.8216	-12.1851	-3.60204	40.6642	29.6123	13.4084	53.4426	48.9448	45.2705	88.3497	82.6301	-0.0512894	47.4343	46.9821	-20.1339	45.3822	88.3497	82.659	124.591	61.9796	6.62458	21.2888	50.8023	43.1365	48.5477	-13.7281	1.14033	26.573	99.0931	8.86891	42.9267	28.3549	52.3228	26.4362	-8.58841
	25.2	43.4187		25.2	2.05719	18.895	65.0977	75.9308	62.5503	40.2956	2.80072	57.9511	51.144	96.4557	63.1128	-12.0355	-4.18872	40.3903	30.9173	13.006	53.6956	49.3786	45.5995	88.4385	82.8894	-0.100933	47.7391	46.9602	-20.4106	45.7034	88.4385	82.8721	125.657	62.5926	6.55334	21.4292	50.7263	43.4187	48.414	-13.5037	1.05651	26.5666	99.9511	9.39066	42.9948	28.6182	52.7545	26.6995	-7.79668
	25.3	42.5066		25.3	2.08943	18.5359	65.6335	75.7961	62.6157	41.0684	3.10779	58.2947	51.8268	96.8778	63.435	-11.9304	-4.92631	40.05	31.9108	12.3903	53.8338	49.6874	46.1227	88.7273	83.1509	0.00969273	48.0957	46.9684	-20.7478	46.2229	88.7273	83.1325	127.139	63.1749	6.56789	21.6608	50.774	42.5066	48.323	-13.6919	0.865176	26.45	100.608	9.97974	42.6154	28.7424	53.2972	26.7751	-6.9633
	25.4	41.3342		25.4	2.20317	17.9444	66.4671	75.9507	62.6228	41.7264	3.35804	58.59	52.5427	97.0025	63.8622	-11.7788	-5.57496	39.8274	33.0124	11.9014	54.2767	49.9998	46.5126	89.026	83.1796	0.183483	48.7061	46.9763	-21.2116	46.7122	89.026	83.1268	127.669	63.766	6.92838	21.7382	50.8082	41.3342	48.138	-14.0316	0.855019	26.6457	100.852	10.6105	42.2489	28.9142	54.0074	26.8508	-6.06863
	25.5	40.2705		25.5	2.1282	17.9798	67.1859	76.4867	62.6439	42.5147	3.55179	59.0482	53.22	97.2909	64.1162	-11.767	-6.21282	39.5836	34.0515	11.594	54.5981	50.2492	47.0464	89.5119	83.1118	0.250366	49.2831	46.944	-21.3624	47.1414	89.5119	83.0642	128.026	64.5446	7.48323	21.9504	50.7675	40.2705	48.0473	-14.3043	1.06813	26.8398	101.108	11.1107	41.7847	28.6194	54.6445	27.0392	-5.20002
	25.6	39.2987		25.6	1.77395	17.9468	68.0842	76.6188	62.3386	43.1654	3.79884	59.3866	53.9311	97.7505	64.2712	-12.0442	-6.69333	39.3432	35.1579	11.2066	54.8697	49.6239	47.6064	89.7767	83.3641	0.327157	49.6621	46.8818	-21.2161	47.6747	89.7767	83.3204	128.266	65.2434	8.01376	22.0104	50.787	39.2987	48.0093	-14.3212	1.18813	27.0242	101.736	11.5785	41.4701	28.0945	55.1788	27.0693	-4.29665
	25.7	38.1333		25.7	1.26666	18.328	68.9878	76.8093	62.1003	43.8174	4.03192	59.72	54.7167	98.2083	64.6629	-12.1518	-7.01637	38.9603	36.0592	10.8075	55.1445	50.1671	47.9493	89.9662	83.3705	0.251547	50.2707	46.7749	-21.3148	48.031	89.9662	83.3096	128.65	65.6864	8.45555	22.2551	51.0457	38.1333	47.8388	-14.3404	1.19788	27.1687	102.491	11.9102	41.0429	27.8529	55.3417	27.0862	-3.58515
	25.8	36.971		25.8	0.874618	18.8283	69.8153	76.8869	62.3518	44.2523	4.35421	60.046	55.3735	98.6983	65.1325	-12.2098	-7.57782	38.5428	36.9946	10.5513	55.2832	51.0714	48.2801	90.1587	83.724	0.27408	50.7612	46.9885	-21.2128	48.3822	90.1587	83.693	128.855	66.2842	9.04076	22.2857	51.0957	36.971	47.7911	-14.3625	1.17187	27.2436	103.197	12.1949	40.695	27.5226	55.5843	27.0931	-2.78073
	25.9	35.8002		25.9	0.662684	19.2796	70.5897	76.6504	62.6141	44.5236	4.66534	60.5205	55.9969	98.6794	65.3313	-12.2512	-7.97286	37.9195	37.7855	10.1521	55.4981	51.6806	48.86	90.2255	84.5767	0.292177	51.1333	46.9659	-20.9124	48.9229	90.2255	84.4664	128.093	66.5953	9.39353	22.5213	51.038	35.8002	47.5545	-14.3555	0.896168	27.4988	104.109	12.5805	40.8399	27.1703	56.0892	27.1143	-1.92475
	26	34.6865		26	0.618243	19.7017	71.326	76.5987	62.9766	44.841	4.93279	60.8925	56.6652	98.7569	65.5964	-12.3571	-8.54959	37.69	38.7003	9.62182	55.7077	52.2402	49.3374	90.2106	85.2406	0.246217	51.6345	46.9907	-20.5966	49.4073	90.2106	85.1782	127.116	66.5595	9.90384	22.6061	51.004	34.6865	47.6835	-14.3141	0.865141	27.6714	104.63	13.2991	41.1852	26.9045	56.5034	27.084	-1.11019
	26.1	33.4284		26.1	0.567545	20.2855	72.148	76.4959	63.7057	45.5299	4.96077	61.2456	57.4533	98.9537	65.2743	-12.5699	-8.98611	37.3528	39.2161	9.036	55.7038	52.2738	49.6866	90.0689	86.2478	-0.0606243	51.9762	47.0174	-20.4558	49.7587	90.0689	86.1521	126.295	66.4582	10.45	22.6601	51.0033	33.4284	47.6866	-14.0555	1.13266	27.9307	104.992	13.7014	41.7636	26.5556	57.0444	27.106	-0.418469
	26.2	32.2133		26.2	0.422082	20.8378	72.9677	76.3311	64.336	46.3907	4.67063	61.5629	57.8	99.0008	64.7689	-12.7512	-9.40384	37.0176	39.7702	8.40812	55.7669	51.9134	50.0698	90.104	87.0448	-0.559461	52.4355	47.0407	-20.292	50.1648	90.104	86.9879	125.387	66.2561	10.8465	22.8229	50.8145	32.2133	47.7211	-13.7739	1.39619	28.188	105.596	14.1421	42.3139	26.0449	57.3652	27.1253	-0.329169
	26.3	31.0829		26.3	0.368074	21.5072	73.6959	76.4098	64.9581	47.1862	4.33071	62.0382	58.1291	99.1221	64.7307	-12.8176	-9.71013	36.6012	40.8058	7.84753	56.1618	51.3308	50.4977	89.827	87.631	-0.93197	52.5795	47.0535	-20.2211	50.5704	89.827	87.5975	124.593	65.9477	11.3989	22.9582	50.7289	31.0829	47.5527	-13.2263	1.72157	28.419	106.356	14.4644	42.6089	25.7396	57.789	27.128	-0.223653
	26.4	29.9147		26.4	0.367555	22.2347	74.4969	76.8139	65.7433	47.9436	3.94676	62.4002	58.5687	99.4003	64.4368	-13.0171	-9.97548	36.3273	41.7661	7.26788	56.894	50.4957	50.8923	89.2006	88.4092	-1.23938	53.1002	47.0258	-20.0346	50.9646	89.2006	88.3903	123.619	65.9507	11.9593	22.9931	50.4745	29.9147	47.7545	-12.544	1.98265	28.5639	106.608	14.5719	42.6063	25.4257	58.1332	27.3088	-0.402155
	26.5	28.6569		26.5	0.451786	22.8499	75.3051	77.2807	66.3378	48.7293	3.68968	62.7978	59.1402	99.6237	64.5168	-13.3275	-10.3262	35.9871	42.8175	6.70543	57.4568	49.9674	51.1985	89.0076	89.004	-1.78021	53.5849	47.0438	-20.0397	51.3066	89.0076	89.1235	122.757	66.4864	12.5457	23.1454	50.1929	28.6569	47.8757	-11.4699	2.23126	28.7623	106.233	14.4276	42.3495	25.0936	58.4527	27.3187	0.131809
	26.6	27.5218		26.6	0.630118	23.7472	76.2029	77.4808	66.9618	49.3161	3.4939	63.2033	59.504	99.6998	65.1076	-13.4122	-10.7882	35.5997	43.7819	6.34077	57.8789	50.5443	51.4613	88.7356	89.8984	-1.57141	54.3657	47.0233	-19.8638	51.5705	88.7356	90.0344	122.021	67.0163	13.1401	23.2258	49.9653	27.5218	48.2459	-10.6236	2.4042	28.8788	105.609	14.184	42.0186	24.8019	58.8174	27.3095	0.986546
	26.7	26.4154		26.7	1.03383	24.4957	77.0433	77.5562	67.5905	49.8023	3.4283	63.5141	60.2508	99.9057	65.6612	-13.4624	-11.2188	35.3179	44.8899	6.31152	58.3388	51.3769	51.9324	88.766	90.9203	-1.18083	55.3897	47.0128	-19.6644	52.0168	88.766	90.8868	121.12	67.6073	13.7294	23.4271	50.053	26.4154	48.5779	-9.69477	2.57863	28.9669	105.246	13.8858	41.7257	24.3466	59.0733	27.3701	1.80269
	26.8	25.1669		26.8	1.58945	25.3458	77.9267	77.4383	68.109	50.046	3.8658	63.8712	60.3949	100.278	65.9495	-13.4817	-11.7798	35.0836	45.813	6.30769	58.7763	51.4519	52.2649	89.3079	92.074	-0.687684	56.2098	47.0158	-19.3914	52.3923	89.3079	91.7754	120.413	68.2511	14.2727	23.4416	50.0593	25.1669	48.8711	-8.77221	2.8418	29.1921	105.159	13.7085	41.464	23.9331	59.4965	27.4084	2.46497
	26.9	24.1227		26.9	2.12239	25.9866	78.7897	77.4694	68.5353	50.3879	4.22887	64.2933	60.8005	100.717	65.9823	-13.6119	-12.3237	34.8737	46.7502	6.38262	59.2448	51.354	52.8499	89.9039	92.4413	-0.598769	56.8952	47.0231	-19.0721	52.9472	89.9039	92.2563	119.739	68.8397	14.8248	23.4946	49.8305	24.1227	48.9827	-7.8492	3.08212	29.3314	104.899	13.6292	41.4366	23.4494	60.015	27.4687	3.28785
	27	23.4448		27	2.70036	26.6849	79.5077	77.6272	68.6915	50.4381	4.61052	64.6793	61.1891	101.012	66.2693	-13.4713	-12.9293	34.7399	47.7813	6.39117	59.8715	50.8843	53.2243	90.4811	92.9218	-0.361708	57.6919	47.0239	-18.7766	53.3821	90.4811	92.6579	118.907	69.4424	15.2337	23.558	49.5298	23.4448	49.1719	-6.80284	3.21084	29.5593	104.724	13.6206	41.3354	23.3851	60.3612	27.4073	3.94032
	27.1	22.3915		27.1	3.29274	27.392	80.2997	77.3954	68.5252	50.3572	4.92841	65.0106	61.6633	101.411	66.2922	-13.3777	-13.6112	34.523	48.6399	6.53901	60.4067	50.1639	53.7173	90.786	93.5398	-0.560856	58.4177	47.0363	-18.2166	53.8472	90.786	93.3824	118.025	69.9272	15.741	23.8695	49.2102	22.3915	49.4789	-5.91678	3.47063	29.6173	104.941	13.3489	41.3588	23.1803	60.7884	27.4129	4.6144
	27.2	21.405		27.2	3.86741	27.9627	81.1038	77.3336	68.166	50.0448	5.44841	65.4053	62.0389	101.727	66.4931	-13.621	-14.1833	34.266	49.6578	6.56846	60.9817	49.2177	54.0189	90.8432	94.1045	-0.860616	59.2232	47.0058	-17.668	54.1537	90.8432	93.9831	117.103	70.5865	16.082	24.1537	49.2854	21.405	49.7801	-5.02063	3.7941	29.7827	105.552	13.135	41.4979	23.1263	61.2646	27.4596	5.38668
	27.3	20.2555		27.3	4.50439	28.739	81.8287	77.125	67.5773	49.4811	5.76361	65.8613	62.3147	101.891	66.5425	-13.6382	-15.0585	33.9895	50.8168	6.34301	61.4398	48.3457	54.3906	91.2398	94.6567	-1.2769	59.8801	47.0309	-17.056	54.6242	91.2398	94.5457	116.215	71.0959	16.3445	24.5351	49.466	20.2555	50.1275	-4.36065	4.10157	29.8376	106.204	12.8564	41.7263	23.1792	61.5032	27.6609	5.98527
	27.4	19.1133		27.4	4.99629	29.4302	82.7138	77.3086	67.0004	48.8075	6.13336	66.2333	62.893	102.361	66.5339	-13.6824	-15.8879	33.7087	52.0638	6.25874	61.9429	47.8252	54.8796	91.5292	94.7095	-1.55163	60.6745	47.0229	-16.6482	55.0205	91.5292	94.6201	115.711	71.1925	16.3115	24.8385	49.478	19.1133	50.3919	-4.07258	4.31755	29.8913	106.881	12.7495	42.1207	23.1579	61.456	27.6538	6.2694
	27.5	17.9888		27.5	5.40948	30.237	83.5935	77.2921	66.3664	47.9088	6.36314	66.5694	63.6971	102.826	66.6236	-13.7645	-17.0044	33.3814	52.8899	6.20686	62.5515	47.6887	55.2595	91.8552	94.9171	-1.52112	61.5603	47.0584	-16.16	55.4146	91.8552	94.8058	115.327	71.5526	16.363	25.1364	49.4874	17.9888	50.6801	-4.13237	4.45199	30.1267	107.445	12.7384	42.6239	23.0998	61.4982	27.7361	6.34658
	27.6	16.8341		27.6	5.95551	30.916	84.4678	77.1701	65.7613	47.2127	6.58886	66.9702	64.4032	102.901	66.71	-13.7684	-18.1157	33.1364	54.0128	6.37858	63.1655	47.3661	55.7478	92.2195	94.964	-1.47759	62.3011	47.0194	-15.9149	55.8606	92.2195	94.873	114.473	72.1153	16.3962	25.533	49.4686	16.8341	51.1856	-4.47819	4.74238	30.3615	108.104	12.5311	42.9922	22.5929	61.6101	27.9003	6.30031
	27.7	16.4235		27.7	6.54904	31.5502	85.2787	77.0067	65.2677	46.3975	6.90067	67.1267	65.1635	103.057	66.6022	-13.7069	-18.8394	32.79	55.1994	6.49774	63.6901	46.6755	56.0872	92.4896	95.2551	-1.5459	63.0956	47.0149	-15.9209	56.2056	92.4896	95.17	113.598	72.7442	16.4291	25.8695	49.3808	16.4235	51.5309	-5.00366	5.02444	30.4655	108.884	12.5002	43.5726	22.2524	61.7748	27.9759	6.36034
	27.8	16.9949		27.8	6.97495	32.2665	85.9732	76.784	64.983	45.9648	7.24917	67.4689	65.7944	103.179	66.7741	-13.4639	-19.6634	32.5275	56.2033	6.6342	64.24	46.1024	56.4696	92.7647	95.8233	-1.55545	63.875	47.0359	-16.3983	56.5951	92.7647	95.7567	112.705	73.4436	16.4331	26.2475	49.4608	16.9949	51.7793	-5.6145	5.27162	30.6619	109.527	12.5578	44.0805	21.8868	62.0583	28.0509	6.22032
	27.9	17.7145		27.9	7.6474	32.8514	86.7436	76.5608	64.5125	45.7332	7.59257	67.7644	66.31	103.525	66.7546	-12.9178	-20.6544	32.2087	56.5613	7.13737	64.7776	45.3161	57.0728	93.0633	96.0892	-1.79627	64.5242	47.0262	-17.323	57.1686	93.0633	96.0265	111.81	74.071	16.3604	26.5829	49.5407	17.7145	52.1101	-6.38094	5.52657	30.8043	110.235	12.7246	44.1606	21.446	61.9876	28.1841	6.20662
	28	18.1866		28	8.18292	33.268	87.5308	76.5082	64.078	45.4426	7.85826	68.1208	66.9011	103.774	66.7686	-12.3282	-21.4657	31.8965	56.9134	7.74987	65.4099	44.6137	57.5903	93.3036	96.3536	-2.07146	65.0602	47.0117	-18.2736	57.6615	93.3036	96.2695	110.692	74.6168	16.4335	26.9169	49.6139	18.1866	52.3974	-7.01117	5.59946	30.9701	110.761	13.1609	44.1573	21.0516	62.1475	28.2422	6.26334
	28.1	18.2846		28.1	8.59638	34.0168	88.4918	76.409	63.5718	44.9995	8.10545	68.4424	67.3968	103.988	66.7916	-11.7268	-22.292	31.5669	57.8566	8.12558	65.9897	43.9887	57.9621	93.6056	96.6829	-2.26081	65.7114	47.0527	-19.1995	58.0519	93.6056	96.6581	110.009	75.1862	16.6303	27.3408	49.5325	18.2846	52.7038	-7.56853	5.81248	31.0451	110.965	13.6317	44.5095	20.6759	62.3908	28.4323	6.33608
	28.2	18.3216		28.2	9.22077	34.8188	89.3851	76.5611	63.1327	44.7177	8.15646	68.9052	68.0054	104.035	66.8481	-11.1616	-23.2184	31.49	58.2941	8.44913	66.4009	43.1804	58.42	93.965	97.2261	-2.71182	66.6211	47.0104	-20.0612	58.514	93.965	97.2077	109.249	75.7838	16.6958	27.8214	49.4833	18.3216	52.9084	-8.10927	5.86724	31.1344	110.877	13.8802	44.948	20.1966	62.3504	28.5775	6.351
	28.3	17.908		28.3	9.8192	35.4017	90.2389	76.5632	62.5861	44.5374	8.03676	69.3332	68.7544	104.241	66.8516	-10.5244	-24.0698	31.4467	59.2298	8.73487	66.8296	42.8808	58.725	94.1894	97.5464	-2.83822	67.4394	46.999	-20.8641	58.7921	94.1894	97.5916	108.43	76.4459	16.9243	28.2645	49.188	17.908	53.0275	-7.91914	6.03427	31.293	110.803	14.2409	45.2545	19.6212	62.105	28.7766	6.24894
	28.4	17.1293		28.4	10.4094	35.9808	90.6605	76.4059	61.9622	44.2448	7.86511	69.6986	69.4013	104.318	66.9071	-9.83775	-24.8706	30.9799	60.1541	8.9798	67.2699	42.745	58.409	94.3493	97.9812	-2.98047	68.2638	47.0718	-21.7415	58.4814	94.3493	98.0271	107.482	77.0622	16.955	28.7481	48.9738	17.1293	53.3287	-7.89421	6.15261	31.2911	110.85	14.4924	45.6326	19.1843	62.2502	29.0082	5.98656
	28.5	16.2365		28.5	10.9483	36.636	91.1067	76.2746	61.421	44.0486	7.90684	70.24	70.0348	104.588	67.1722	-9.12014	-25.7962	30.735	60.9821	9.21169	67.8393	42.033	57.8905	94.7777	98.1017	-3.05669	69.1847	47.0241	-22.7186	57.9659	94.7777	98.2983	106.807	77.6373	17.1418	29.0717	48.6808	16.2365	53.5627	-7.59672	6.43321	31.3394	111.063	14.8317	46.0793	18.6447	62.5869	29.1159	5.71464
	28.6	15.5711		28.6	11.5471	37.2572	91.5006	76.0628	60.896	43.9348	8.35449	70.6493	70.794	104.881	67.6052	-8.49398	-26.6928	30.6399	61.8927	9.48038	68.329	41.4104	57.256	95.1855	98.565	-3.05454	70.1617	47.0611	-23.6037	57.2539	95.1855	98.6272	106.551	78.2066	17.2388	29.3789	48.0743	15.5711	53.7527	-6.74639	6.66668	31.3159	110.993	15.0654	46.6314	18.1706	62.9261	29.2845	5.20236
	28.7	14.7781		28.7	12.0677	38.2646	91.7022	75.8041	60.4163	43.4838	8.70714	70.9414	71.4331	105.128	68.1719	-7.77385	-27.772	30.6197	62.7149	9.66501	68.6351	41.3971	56.4972	95.4679	98.9301	-2.99577	71.1948	47.0209	-24.3558	56.6228	95.4679	99.1446	106.565	78.5355	17.2528	29.863	47.6105	14.7781	53.8914	-5.93264	6.92064	31.3646	110.794	14.8586	47.062	17.8316	63.2256	29.3407	4.74012
	28.8	14.2008		28.8	12.4561	39.3971	91.6663	75.9077	60.0151	42.787	9.07801	71.2515	72.0042	105.297	68.7293	-7.07152	-28.6964	30.7046	63.8024	9.85102	68.9277	41.133	55.8408	95.7378	99.2518	-2.76923	72.083	46.9646	-24.7278	55.9888	95.7378	99.4566	105.751	78.9651	17.281	30.385	47.2042	14.2008	54.147	-5.8279	6.94811	31.3882	110.486	14.5421	47.4869	17.4314	63.5407	29.4419	4.16297
	28.9	14.0774		28.9	13.0449	40.0881	91.5517	75.932	59.5623	42.0931	9.22218	71.701	72.4016	105.504	69.2388	-6.39062	-29.5747	30.8931	64.764	10.1316	69.1938	41.0345	55.2559	96.0558	99.2065	-2.46979	72.7487	46.8823	-25.5029	55.3986	96.0558	99.4228	105.347	79.5903	17.1755	30.7867	46.8922	14.0774	54.6837	-5.82836	7.02093	31.383	110.428	14.179	48.0408	16.995	63.5402	29.6047	3.36496
	29	13.8912		29	13.4943	40.7556	91.6949	75.9047	59.0682	41.4425	9.06454	72.0172	72.539	105.814	69.5717	-5.59406	-30.3249	30.9275	65.6496	10.2727	69.65	41.0507	54.7016	96.3662	99.1975	-2.15755	73.3093	46.9424	-26.3877	54.94	96.3662	99.4058	105.061	80.2233	16.5887	31.1143	46.6275	13.8912	54.9392	-5.95509	7.14617	31.3905	109.93	13.6971	48.379	16.5821	63.5822	29.6404	2.67546
	29.1	13.9755		29.1	13.9717	41.3479	91.725	76.2761	58.5622	40.586	8.73079	72.309	72.5894	106.009	69.9258	-4.89142	-31.3317	30.9875	66.3443	10.4725	70.252	41.2759	54.2942	96.8463	99.2113	-1.856	73.9253	47.036	-27.1097	54.4346	96.8463	99.4484	105.144	80.8171	16.0357	31.4127	46.5948	13.9755	55.2853	-6.64762	7.18428	31.4118	109.548	13.2903	48.6399	16.0405	63.6011	29.9283	2.12438
	29.2	14.1469		29.2	14.5016	41.9432	91.7454	76.9784	58.1327	39.8232	8.44559	72.7096	72.5533	106.371	70.52	-4.05087	-32.3681	31.1487	66.7193	10.8173	70.9517	41.5608	53.97	96.9859	99.4418	-1.57015	74.801	47.0187	-27.9261	54.0679	96.9859	99.4792	105.774	81.4343	15.7112	31.6851	46.3813	14.1469	55.5858	-6.77292	7.17167	31.4042	109.279	12.7268	48.4217	15.7187	63.587	29.9369	1.87351
	29.3	14.4032		29.3	15.0203	42.7078	91.7609	77.6031	58.1252	39.0136	8.15081	72.9982	72.5432	106.755	71.0754	-3.38561	-33.0284	30.9115	67.1773	11.2745	71.5273	41.7593	53.4288	96.6938	99.2342	-1.23795	75.6712	46.9992	-28.7662	53.5512	96.6938	99.4152	106.496	82.2519	15.4335	32.1568	46.6556	14.4032	55.8435	-7.34412	7.31323	31.4478	109.316	11.9602	48.0515	15.1863	63.5284	30.0216	1.5863
	29.4	15.0345		29.4	15.3566	43.4624	91.7558	78.0466	58.0549	38.1305	7.7143	73.2423	72.4186	107.318	71.5423	-2.79446	-33.0733	30.4668	68.3453	11.5991	72.1221	41.9305	53.1543	96.3417	99.002	-0.887798	76.5252	47.0258	-29.1627	53.274	96.3417	99.2109	107.482	82.9241	15.1071	32.5236	47.0049	15.0345	56.0316	-8.15704	7.47756	31.5359	109.302	11.0941	47.5204	14.8266	63.5512	30.0056	1.16538
	29.5	15.5921		29.5	15.8381	44.1287	91.8	78.3946	57.9694	37.3633	7.55337	73.4795	72.4661	107.562	71.8894	-2.11259	-33.053	30.4531	69.2367	12.0857	72.8274	42.219	52.6989	95.8374	98.858	-0.363281	77.0996	47.0169	-29.4301	52.8104	95.8374	98.9566	108.858	83.6815	14.8343	33.0082	47.5695	15.5921	56.2518	-8.82548	7.73245	31.5315	109.445	10.4308	47.2154	14.5118	63.5557	29.9915	0.75375
	29.6	16.1196		29.6	16.129	44.9275	91.7728	78.8888	58.2348	36.7118	7.83945	73.7559	72.3775	107.792	72.351	-1.3158	-33.0466	30.6283	70.1375	12.2771	73.3097	42.4864	52.4891	95.2666	98.6371	0.0687076	77.641	47.0086	-29.2448	52.5814	95.2666	98.8486	110.077	84.4203	14.3154	33.4773	48.0573	16.1196	56.2511	-9.35506	7.85195	31.5887	109.563	9.79854	46.7302	14.284	63.5255	30.0066	0.207951
	29.7	16.4897		29.7	16.4067	45.7131	91.7628	79.5052	58.4478	35.7658	8.11437	74.1823	72.5366	107.966	72.7454	-0.657784	-33.0351	30.6564	70.9456	12.6583	73.7285	42.8173	52.1699	94.8979	98.6663	0.252333	78.058	47.0283	-29.2076	52.2623	94.8979	98.842	111.448	85.2222	13.7008	33.9186	48.643	16.4897	56.1261	-9.63677	8.0835	31.5789	109.558	9.40515	46.3271	13.6881	63.5173	30.1661	-0.539964
	29.8	16.9678		29.8	16.7794	46.4454	91.7638	80.1892	58.722	34.863	8.45911	74.6234	72.4173	108.437	73.2381	0.0952285	-33.0618	30.7225	71.863	12.9914	74.1809	43.2018	51.9933	95.2043	98.4342	0.517972	78.785	46.9843	-28.8028	52.0937	95.2043	98.5847	113.005	85.8619	13.1303	34.2373	49.2285	16.9678	55.8267	-9.09414	8.1572	31.5871	109.647	8.7895	45.8936	13.3312	63.7482	30.1916	-1.30486
	29.9	17.5903		29.9	17.2302	47.3592	91.6916	80.7088	58.9263	33.8671	8.87144	74.9452	72.5065	108.527	73.5987	0.737847	-33.0807	30.9434	72.8693	13.1866	74.7808	43.5039	51.8991	95.4786	98.1298	0.492649	79.4289	47.0031	-28.3889	51.8944	95.4786	98.3249	114.262	86.4736	12.7926	34.6595	49.6287	17.5903	55.6486	-8.4688	8.3748	31.603	109.921	8.03292	45.6242	12.8912	63.7597	30.2433	-1.94737
	30	18.2094		30	17.7005	48.0779	91.6852	81.2248	59.04	32.8924	8.92191	75.2357	72.5027	108.712	74.0611	1.25455	-33.0653	31.4649	73.7341	13.3509	75.2432	43.5762	51.6726	95.1859	97.9794	0.815908	80.0897	47.0313	-27.9917	51.7867	95.1859	98.0035	115.421	86.8516	12.1995	35.102	50.1439	18.2094	55.3704	-7.49321	8.42219	31.6186	110.384	7.34839	45.5188	12.7636	63.7922	30.2883	-2.76821
	30.1	18.5947		30.1	18.1985	48.8046	91.7879	81.8226	59.0381	32.0333	8.49713	75.5355	72.5485	108.548	74.4951	1.87971	-33.0549	31.7565	74.423	13.4053	75.9789	43.4999	51.6852	95.0963	97.6951	1.35409	80.8828	46.9991	-28.2031	51.7667	95.0963	97.7347	116.767	87.182	11.6658	35.5104	50.623	18.5947	55.122	-6.68109	8.62077	31.6594	110.499	6.9789	45.3052	12.5334	63.757	30.4693	-3.44382
	30.2	19.1885		30.2	18.7548	49.4966	91.8075	82.403	59.0015	31.0623	8.32028	75.8878	72.4431	108.275	74.9991	2.70694	-33.0351	31.8631	74.7735	13.8801	76.6092	43.1767	51.6659	95.1846	97.2693	1.66397	81.4933	46.967	-28.6469	51.7555	95.1846	97.4033	117.817	87.7224	10.8756	35.8552	51.0047	19.1885	55.3331	-5.8088	8.72263	31.6971	110.445	6.94357	45.0493	12.4773	63.9025	30.484	-3.98085
	30.3	19.6361		30.3	19.2043	49.8794	91.8628	82.7391	59.006	30.0621	8.1001	76.3051	72.5342	108.26	75.299	3.50391	-33.0778	31.94	75.0222	13.9887	77.2974	42.9119	51.9845	95.54	97.1653	1.75832	82.3554	46.9821	-28.6056	52.0774	95.54	97.1513	119.087	88.1306	10.4791	36.258	51.4033	19.6361	55.5864	-4.75504	9.04303	31.73	110.132	7.11214	44.7315	12.3274	64.2215	30.5451	-4.45996
	30.4	19.9464		30.4	19.6813	50.427	91.9649	82.9147	58.9987	29.0409	7.77967	76.6963	72.4091	108.42	75.6548	4.0799	-33.6528	31.8628	75.2477	13.97	77.9804	42.4956	52.1461	95.7958	96.6751	1.76054	83.2452	46.9628	-28.6211	52.2299	95.7958	96.6863	119.764	88.1771	9.92402	36.4209	51.9375	19.9464	55.8652	-3.82114	9.34399	31.7424	109.766	7.60471	44.443	12.4955	64.6697	30.8541	-4.90368
	30.5	20.0621		30.5	20.1693	51.0549	91.6929	82.8556	58.9745	27.9378	7.55344	76.7865	72.5331	108.796	76.2224	4.53651	-34.3122	31.4649	75.2887	13.9951	78.6017	42.0657	51.9628	96.269	96.4007	1.70067	83.949	46.9623	-28.3655	52.0488	96.269	96.3755	120.39	88.159	9.34056	36.6697	52.5789	20.0621	56.2262	-2.86029	9.59672	31.8675	109.249	8.24568	44.1269	12.5349	64.8207	31.0321	-5.22423
	30.6	19.711		30.6	20.7132	51.6093	91.5296	82.8732	58.7843	26.8133	7.44259	76.9895	72.5687	109.092	76.5089	5.18331	-34.8024	30.9692	75.2962	13.9545	79.2712	42.0189	51.9407	96.3666	96.0856	1.62667	84.738	46.9771	-27.9353	52.0427	96.3666	96.0436	121.451	88.2103	8.70863	36.9338	53.1325	19.711	56.5633	-1.96924	9.90002	31.9257	108.987	8.81242	43.639	12.5692	65.1876	31.0947	-5.75201
	30.7	18.7415		30.7	21.285	52.2052	91.4847	82.9269	58.7762	25.766	7.41728	77.2614	72.9515	109.394	76.7028	5.97812	-35.1535	30.6927	75.3191	13.9152	80.0132	41.9652	51.9817	96.5456	95.7765	1.68468	85.3557	47.0072	-27.5067	52.0727	96.5456	95.6997	122.173	88.3576	8.07299	37.1904	53.7037	18.7415	56.866	-1.09526	10.1706	31.9765	108.71	9.41789	43.529	12.6501	65.3536	31.1671	-6.30778
	30.8	17.8655		30.8	21.7553	52.7409	91.2978	82.9531	58.6705	24.9529	7.53996	77.2699	73.3268	109.738	77.2649	6.74288	-35.2168	30.4992	75.6034	14.0024	80.5228	42.0514	51.9892	96.7915	95.2731	1.61225	85.9669	47.0013	-26.9684	52.077	96.7915	95.2019	122.943	88.4164	7.43362	37.4457	54.2104	17.8655	57.1561	-0.866786	10.4338	32.0235	108.617	10.3009	43.2044	12.7895	65.6351	31.1643	-6.6815
	30.9	17.3111		30.9	22.2968	53.1884	91.4319	82.9522	58.5146	23.9704	7.95115	77.2431	73.8198	109.977	77.7434	7.4776	-35.2541	30.4131	75.7985	13.9657	81.1589	42.1982	51.7519	97.0467	95.1427	1.64759	86.7795	47.0092	-26.3067	51.8726	97.0467	95.0214	123.206	88.6214	6.87112	37.7327	54.5494	17.3111	57.4061	-1.15853	10.6445	32.1291	108.718	11.1226	42.6485	12.8487	65.8073	31.3851	-7.2576
	31	17.0588		31	22.817	53.6669	91.3938	82.9449	58.4211	22.8833	8.34665	76.9505	74.347	110.135	78.033	8.2055	-35.3518	30.336	76.0945	14.1946	81.6448	42.324	51.4893	97.4055	94.9671	1.62341	87.8864	47.0159	-25.9168	51.6166	97.4055	94.8903	122.966	88.7083	6.16591	38.0465	55.0863	17.0588	57.747	-1.96434	10.916	32.1273	109.174	11.8386	42.0949	13.0899	65.9271	31.4517	-7.78877
	31.1	17.1237		31.1	23.5104	54.3211	91.4643	83.1499	58.2472	22.2271	8.73703	76.6865	74.8576	110.305	78.2735	8.87992	-35.2019	30.2686	76.37	14.4838	82.1129	42.297	51.3684	97.7258	94.9053	1.64652	88.6515	46.9981	-25.2589	51.3731	97.7258	94.7799	122.098	89.0163	5.60298	38.3918	55.5293	17.1237	58.0864	-2.84775	11.177	32.2236	109.79	11.9227	41.7122	13.1988	66.0664	31.443	-8.47162
	31.2	17.4246		31.2	24.195	54.9591	91.5606	83.4143	58.1269	21.6601	9.09433	76.4392	75.2022	110.409	78.6647	9.64942	-35.3904	30.1632	76.8073	14.5943	82.7246	42.2448	50.9711	97.9774	94.6228	1.98469	89.4624	46.9874	-24.407	51.0765	97.9774	94.4849	121.208	89.1111	5.04155	38.8929	56.0562	17.4246	58.4203	-3.77947	11.4716	32.2089	110.508	11.8533	41.4232	13.4	66.1997	31.473	-9.21201
	31.3	17.9126		31.3	24.7767	55.5187	91.672	83.4125	58.1382	20.9333	9.35344	76.7387	75.6403	110.637	79.0602	10.3437	-35.2308	30.0151	77.3692	14.7827	83.2258	41.5965	50.8474	98.3219	94.3677	2.49962	89.7807	46.998	-23.626	50.9312	98.3219	94.2493	120.362	89.65	4.40852	39.2378	56.5088	17.9126	58.7149	-4.69315	11.6732	32.2072	111.376	11.4064	41.1555	13.4125	66.357	31.4603	-9.61981
	31.4	18.3551		31.4	25.2705	56.0709	91.7928	83.5808	58.239	20.2697	9.6597	77.1347	76.4324	111.015	79.5086	11.1781	-35.2026	29.8239	78.0051	15.0424	83.6225	41.0509	50.6571	98.7421	94.1681	2.86254	89.9871	46.9786	-22.9566	50.7638	98.7421	94.0544	120.565	90.2549	3.72316	39.6014	56.9182	18.3551	59.0036	-5.57948	11.9215	32.2014	112.198	11.0418	41.3459	13.3826	66.4137	31.661	-10.2473
	31.5	18.8688		31.5	25.7318	56.6966	92.0032	83.4027	58.397	19.1954	9.97243	77.5625	77.0794	111.618	79.9851	11.8475	-35.2573	29.5853	78.0752	15.4034	83.9699	40.8225	50.8827	99.1719	94.0442	3.62913	90.3009	47.023	-22.2718	50.9636	99.1719	93.9166	121.222	90.7989	3.07675	40.0733	57.3328	18.8688	59.2699	-6.46948	12.0064	32.1535	112.907	10.4367	41.701	13.3575	66.7716	31.6704	-10.606
	31.6	19.3994		31.6	26.4029	57.3038	92.0563	83.6622	58.5277	17.8151	10.36	77.9135	77.6718	112.047	80.5507	12.4832	-35.295	29.479	78.5848	15.6917	84.3483	40.829	50.9771	99.2801	94.0308	4.06999	90.9201	47.0084	-21.4412	51.0786	99.2801	93.9033	121.783	91.3686	2.2054	40.4613	57.761	19.3994	59.5438	-7.32076	12.0551	32.2054	113.641	10.0275	42.3461	13.4093	67.2521	31.7476	-10.779
	31.7	19.9319		31.7	26.8616	58.1476	92.3258	84.1618	58.7415	17.0496	10.6887	78.3037	78.1847	112.396	81.1489	13.273	-35.2576	29.5475	79.0035	16.0352	84.8409	41.0097	50.9583	99.2939	94.0165	4.62645	91.6613	46.9414	-20.6427	51.0844	99.2939	93.8578	122.09	91.9675	1.58679	40.8039	58.2446	19.9319	59.7577	-8.13662	12.2542	32.2047	114.315	9.69784	42.7057	13.6241	67.5263	31.7589	-10.9838
	31.8	20.3237		31.8	27.3584	58.8903	92.5733	84.589	58.8148	16.2336	11.0224	78.7434	78.7864	112.764	81.7437	14.0418	-35.2579	29.5481	79.3034	16.5527	85.3758	41.4287	51.1249	99.3535	93.8604	4.92624	92.2577	46.9678	-19.9248	51.1762	99.3535	93.7316	122.719	92.573	1.04789	41.3268	58.5842	20.3237	59.9057	-8.40172	12.5281	32.1781	114.872	9.64676	43.2032	13.7283	67.8914	31.934	-11.2609
	31.9	20.8038		31.9	27.6928	59.5092	92.6426	85.3118	58.7208	15.3541	11.116	79.068	79.4239	113.07	82.1967	14.855	-35.2605	29.503	79.4119	16.6602	86.0395	41.9402	50.9697	99.426	93.8174	4.99152	92.6695	46.9838	-19.2871	51.0943	99.426	93.6985	123.33	93.2152	0.497907	41.6201	59.1751	20.8038	60.1699	-7.93173	12.7414	32.1976	115.636	9.43689	43.3081	13.9528	68.7614	31.944	-11.3174
	32	21.1062		32	27.8689	60.1052	92.8081	85.8336	58.6846	14.4347	11.0094	79.3722	80.1587	113.451	82.7691	15.458	-35.2879	29.5077	79.3318	16.6009	86.76	41.9708	51.1338	99.4437	93.605	5.12875	93.2541	46.9484	-18.7362	51.2246	99.4437	93.4663	123.795	93.9497	-0.0286492	41.8929	59.4634	21.1062	60.4812	-7.36754	12.8936	32.2022	116.236	9.37202	42.9649	14.0643	69.4253	31.9835	-11.4041
	32.1	21.4813		32.1	28.0997	60.811	92.6801	86.3158	58.7714	13.4884	10.783	79.6605	80.7587	113.833	83.2683	16.1383	-35.4317	29.3637	79.1022	16.3421	87.5111	42.262	51.2416	99.4403	93.5758	5.11495	93.8115	46.9875	-18.2069	51.3607	99.4403	93.4474	124.175	94.5751	-0.637576	42.1813	59.7557	21.4813	60.7023	-6.41504	13.0725	32.2133	116.78	9.21258	42.5731	14.2334	70.0527	32.0451	-11.9243
	32.2	21.9767		32.2	28.5116	61.5943	92.7139	86.775	59.0116	12.699	10.4551	80.0187	81.1256	113.926	83.7089	16.7995	-36.145	29.0427	79.4383	15.9938	88.3174	42.6468	50.9959	99.1803	93.5631	5.12814	94.3748	47.0089	-17.6525	51.0853	99.1803	93.4248	125.271	95.0867	-1.43614	42.4507	60.0296	21.9767	60.969	-5.58496	13.2829	32.2216	117.518	9.11718	42.0993	14.2818	70.8526	32.2463	-12.4082
	32.3	22.5076		32.3	29.0179	62.1405	92.6058	87.0859	59.1068	12.0951	10.1541	80.4202	81.6339	114.022	84.2082	17.6888	-37.0212	28.7778	79.765	15.9737	89.026	43.1084	50.5437	99.2679	93.7632	4.89047	94.9873	47.0086	-17.4005	50.606	99.2679	93.5074	126.135	95.7002	-1.80328	42.6377	59.9306	22.5076	61.2695	-4.72988	13.3524	32.2103	117.714	8.9025	41.6971	14.262	71.4636	32.3023	-13.0513
	32.4	22.9348		32.4	29.574	62.7313	92.1179	87.2504	59.3932	11.478	9.83725	80.7329	81.7173	114.054	84.4856	18.5356	-37.93	28.4811	79.8934	15.9863	89.7383	43.4245	50.1016	99.5663	93.7523	4.92495	95.6543	47.0419	-17.8329	50.1958	99.5663	93.5336	126.463	96.2649	-2.35444	42.8167	60.0516	22.9348	61.534	-3.77483	13.603	32.1993	117.48	8.52553	41.3798	14.2948	72.2949	32.3593	-13.6167
	32.5	23.4331		32.5	30.1532	63.3374	91.7208	87.1332	59.6084	10.6298	9.54179	80.9927	81.7493	114.092	84.8364	19.1854	-38.6884	28.218	79.8967	15.7571	90.5756	43.8423	49.9566	99.8376	93.7672	4.94895	96.1142	47.0589	-18.3081	50.0282	99.8376	93.6175	126.903	96.8804	-2.95672	43.1879	60.1909	23.4331	61.7823	-2.88454	13.6293	32.2068	116.927	7.88501	40.8489	14.3375	73.1423	32.3418	-14.1
	32.6	23.8384		32.6	30.7175	63.9942	91.3035	87.3733	59.7144	9.91206	9.27897	81.0687	81.467	114.212	85.3213	19.6986	-39.4948	28.0637	79.9171	15.9685	91.3005	44.3957	49.6613	100.195	93.8049	4.94813	96.4941	47.0115	-18.897	49.7097	100.195	93.6383	127.501	97.3042	-3.74966	43.6555	60.3663	23.8384	61.8826	-2.31297	13.7135	32.1835	116.324	7.29874	40.4866	14.6027	73.9686	32.3805	-14.7358
	32.7	24.3749		32.7	31.0933	64.8428	90.8685	87.4426	59.9927	9.10868	9.02102	81.2785	81.0817	114.336	85.7016	20.2765	-40.1986	27.8816	80.025	16.0926	92.0419	44.883	49.4042	100.683	93.5475	4.91565	96.873	47.0362	-19.6762	49.4952	100.683	93.4243	128.078	97.8831	-4.35719	43.9868	60.4062	24.3749	62.0689	-2.25052	13.9609	32.212	115.785	6.74451	40.2057	14.8204	74.9188	32.5553	-15.1427
	32.8	24.7364		32.8	31.4523	65.4815	90.3748	87.6288	60.4028	8.24733	8.75718	81.2976	80.8336	114.498	86.1107	20.9241	-41.0125	27.851	80.0818	16.9064	92.6678	45.4205	49.1053	101.038	93.4745	4.93804	97.5881	47.0297	-20.3026	49.197	101.038	93.3213	128.55	98.431	-5.01891	44.2619	60.4638	24.7364	62.093	-2.06055	14.2789	32.2217	115.243	6.18836	39.6522	14.9438	75.6639	32.5921	-15.7161
	32.9	25.0211		32.9	31.9783	66.0782	90.3191	87.6853	60.5884	7.44843	9.04519	81.3662	80.7152	114.608	86.5115	21.6667	-41.9021	27.7631	80.0713	17.4976	93.3534	45.8259	48.7848	101.491	93.2762	4.84569	98.023	47.0228	-20.8646	48.852	101.491	93.1296	129.097	99.0188	-5.09649	44.5364	60.6023	25.0211	62.1135	-2.22964	14.4102	32.2246	114.653	5.66595	39.3294	15.2077	76.0689	32.6363	-16.004
	33	25.4839		33	32.5287	66.5469	90.3632	87.7655	60.6159	6.75657	9.28715	81.4002	80.3558	115.137	86.7656	22.2941	-42.7787	27.4997	80.1894	18.0996	94.0973	46.3541	48.2911	102.022	93.1776	4.88153	98.7345	47.0317	-21.4527	48.367	102.022	92.9039	129.438	99.5817	-4.73875	44.7638	60.685	25.4839	62.0758	-2.31701	14.3985	32.231	114.104	5.09452	39.0164	15.479	76.7287	32.6416	-16.876
	33.1	25.8321		33.1	32.8012	66.8232	90.3084	87.8118	60.5825	5.90093	9.02395	81.6082	79.9131	115.741	87.1235	22.87	-43.8714	27.1836	80.0397	18.6564	94.7484	46.5547	47.873	102.504	93.1965	4.885	99.4786	47.0119	-22.1928	47.9373	102.504	92.9186	130.157	99.9828	-4.10586	45.1153	60.7837	25.8321	62.1051	-2.58069	14.6885	32.279	113.513	4.49665	38.5823	15.5421	77.6293	32.8439	-17.6204
	33.2	26.4043		33.2	33.4922	67.3672	90.2718	87.9078	60.5304	4.96472	8.94829	81.717	79.4863	116.153	87.365	23.4529	-44.9521	26.8403	80.183	19.223	95.4053	46.9061	47.3905	102.777	93.161	5.12339	100.081	47.0544	-22.722	47.495	102.777	92.9027	130.305	100.445	-3.49071	45.6333	61.0955	26.4043	62.1124	-3.11992	14.9409	32.2551	112.841	3.69566	38.5154	15.5583	78.6426	32.8352	-18.4055
	33.3	26.6895		33.3	34.0361	67.7559	90.2429	87.9515	60.6337	3.92344	8.88936	81.8803	79.1326	116.452	87.656	23.9965	-46.0056	26.5002	80.2562	19.6402	96.2209	47.4944	46.7782	103.144	93.0048	5.51746	100.475	47.021	-22.7735	46.8942	103.144	92.8296	129.92	100.578	-2.90865	46.0248	61.3284	26.6895	62.0914	-3.85314	15.1954	32.1519	112.231	3.05895	38.642	15.574	79.4958	32.8726	-19.0092
	33.4	27.0239		33.4	34.4343	68.3402	90.4281	88.0244	60.8382	3.32449	8.94715	82.0394	78.5829	116.61	87.838	24.6235	-46.8231	26.0449	80.1182	20.0562	97.0188	48.0602	46.4514	103.477	92.952	6.0418	100.795	47.0261	-23.085	46.5515	103.477	92.7952	129.072	101.076	-2.3666	46.5382	61.3663	27.0239	62.0856	-4.44134	15.174	32.1296	111.665	2.52666	38.8338	15.7285	80.3866	32.9187	-19.6556
	33.5	27.5532		33.5	34.9378	68.9094	90.5585	88.1937	61.0194	2.7423	8.99548	82.3441	78.2474	116.628	87.9438	25.4714	-47.6313	25.7412	80.2637	20.5659	97.6364	48.3387	46.097	103.617	92.6729	6.4686	100.684	47.0246	-23.3571	46.2128	103.617	92.4785	128.911	101.229	-1.83712	46.8893	61.3477	27.5532	62.0666	-5.26395	15.0092	32.1994	111.376	1.92213	39.2648	15.7797	81.1301	32.9416	-20.2539
	33.6	27.9816		33.6	35.3998	69.534	90.577	88.4692	61.1438	1.89798	9.0084	82.7695	77.9171	116.761	87.9775	26.1691	-48.3825	25.431	79.9989	21.2364	98.1899	48.8908	45.7311	103.658	92.4245	6.96934	100.6	47.0048	-23.3174	45.7413	103.658	92.2459	129.141	101.206	-1.42058	47.1574	61.5618	27.9816	62.033	-5.85751	14.7051	32.2318	111.336	1.28384	39.6005	15.5082	81.9322	33.1332	-20.937
	33.7	28.6931		33.7	35.7916	70.3617	90.6658	88.4583	61.3249	1.14788	8.88007	83.1512	77.3729	117.003	88.0198	26.8962	-49.4543	25.1842	79.9319	22.0892	98.599	49.3613	45.2512	103.775	92.1604	7.52322	100.647	46.9627	-23.2286	45.3674	103.775	92.0118	129.394	100.575	-0.955219	47.5761	61.6577	28.6931	61.7355	-6.22832	14.4281	32.1817	111.335	0.725329	40.1209	14.9625	82.6175	33.2106	-21.7852
	33.8	29.0655		33.8	36.084	71.0148	90.552	88.7397	61.4974	0.785506	8.72165	83.5158	77.111	117.45	88.0549	27.608	-50.3335	24.8578	79.7139	22.8295	99.3114	49.9774	44.9705	104.004	91.8739	8.07792	100.495	46.9612	-23.4282	45.09	104.004	91.699	129.968	99.8442	-0.88204	47.8817	61.8421	29.0655	61.5246	-6.48288	14.2743	32.1782	111.1	0.11431	40.534	14.8591	83.0801	33.2169	-22.3355
	33.9	29.5939		33.9	36.1638	71.6154	90.6164	89.1351	61.6772	0.0540254	8.60956	83.8216	76.9146	117.762	88.1849	28.2298	-51.0261	24.5882	79.6554	23.6271	99.989	50.5042	44.7045	104.078	91.5196	8.64193	100.044	46.9902	-23.3543	44.8136	104.078	91.3975	130.513	99.4024	-0.928322	48.357	61.9046	29.5939	61.4692	-6.72139	14.0102	32.1752	111.061	-0.201276	41.0398	14.3149	83.3513	33.4528	-22.8274
	34	29.9074		34	36.3041	72.4174	90.7852	89.0436	61.8648	-0.804194	8.67653	84.179	76.5243	117.981	88.1846	29.0322	-51.8803	24.4909	79.7101	24.0655	100.734	51.0611	44.4533	104.231	91.2249	9.18322	99.7636	46.9271	-23.3771	44.6442	104.231	91.134	131.124	98.9602	-0.89928	48.6763	62.1544	29.9074	61.4537	-7.06601	13.7817	32.1366	111.014	-0.253791	41.1434	13.7304	83.424	33.4983	-23.3662
	34.1	30.53		34.1	36.366	73.125	90.9537	89.5996	62.0208	-1.69516	8.95645	84.4782	76.2921	118.085	88.2429	29.5949	-52.8028	24.3637	79.7568	24.7462	101.489	51.4887	44.1647	104.385	90.8528	9.47561	99.7739	46.9169	-23.4193	44.2684	104.385	90.846	131.238	98.3109	-0.645122	48.9968	62.1891	30.53	61.2954	-7.61625	13.9979	32.1183	110.704	-0.259048	40.8696	13.682	83.5402	33.5839	-23.8863
	34.2	30.8736		34.2	36.4357	73.9238	90.8847	90.2188	62.1517	-2.52974	9.24566	84.9216	76.1929	118.355	88.2692	30.2083	-53.6484	24.3033	79.7383	25.3352	102.09	51.9464	43.8155	104.925	90.493	9.86146	100.185	46.9529	-23.5131	43.923	104.925	90.4613	130.487	97.7807	-0.598411	49.3199	62.2283	30.8736	61.0893	-8.43357	14.3841	32.0897	110.383	-0.083515	40.5181	13.4502	83.9177	33.8076	-24.7039
	34.3	31.3805		34.3	36.3955	74.4989	90.584	91.0496	62.2369	-3.17774	9.60092	85.2279	76.1539	118.461	88.2152	30.8349	-54.6671	24.4148	79.6772	25.8243	102.69	52.2757	43.2128	105.464	90.1006	10.4161	100.343	46.9643	-23.354	43.3287	105.464	90.0629	129.6	97.1982	-0.569404	49.742	62.3843	31.3805	61.0619	-9.07592	14.6568	32.12	110.179	0.469911	40.2401	13.0716	84.0911	34.0443	-25.3287
	34.4	31.7557		34.4	36.0094	75.0132	90.4162	91.6568	62.3627	-4.02527	9.81124	85.7279	75.9485	118.479	88.1777	31.4587	-55.4776	24.4988	78.9947	26.3494	103.484	52.3832	42.6123	105.996	89.5139	10.5366	100.606	46.9737	-23.003	42.7104	105.996	89.51	128.847	96.5518	-0.913086	50.0327	62.4861	31.7557	61.0203	-9.72887	14.9526	32.1495	110.174	0.71687	40.2638	12.518	84.2935	34.3568	-25.4487
	34.5	31.7913		34.5	35.5346	75.5407	90.1784	92.251	62.5867	-4.84172	9.95205	86.0822	75.8702	118.42	87.929	32.1942	-56.2221	24.5233	78.5161	26.9163	104.19	52.3284	42.0113	106.286	89.0381	10.7352	100.907	46.9996	-22.5087	42.109	106.286	89.2224	128.818	95.9702	-1.53113	50.3448	62.4888	31.7913	60.7647	-10.3247	15.175	32.1515	110.526	0.423495	40.1592	11.9479	85.0731	34.3899	-25.4422
	34.6	32.2375		34.6	35.0414	75.9436	89.3867	92.8424	62.774	-5.41197	10.3412	86.4025	75.8359	118.733	87.8598	32.8781	-57.07	24.5932	78.0096	27.4406	105.102	52.2327	41.3831	106.364	88.7368	11.0692	101.112	47.0092	-22.2296	41.406	106.364	88.8472	129.166	95.3809	-2.08265	50.6955	62.4445	32.2375	60.6775	-10.3155	15.3028	32.1852	111.1	0.134071	39.95	11.7374	85.6215	34.6778	-24.9943
	34.7	32.6029		34.7	34.6356	76.5011	88.5588	93.4014	63.0423	-5.48251	10.6707	86.7087	75.8527	119.19	87.8213	33.5656	-57.815	24.7709	77.8973	28.0142	105.976	52.008	40.8904	106.334	88.4457	11.119	101.517	47.0014	-21.709	40.977	106.334	88.5452	129.637	94.7105	-2.57233	51.0074	62.5267	32.6029	60.4417	-10.2603	15.556	32.155	111.443	-0.247424	39.9252	11.7045	85.7381	34.7229	-24.2609
	34.8	32.677		34.8	34.4062	77.15	87.8689	93.9568	63.2346	-5.80644	11.0855	87.0637	75.887	119.741	87.6417	34.2133	-58.3288	24.8153	77.532	28.3184	106.575	51.702	40.3293	106.686	88.1787	11.3204	101.992	47.0045	-21.123	40.4179	106.686	88.2609	130.22	94.2367	-2.59168	51.4952	62.7158	32.677	60.1734	-10.3214	15.8467	32.1547	111.646	-0.444695	40.2274	11.867	85.7499	35.0149	-23.3081
	34.9	32.6297		34.9	34.4389	77.9999	87.0389	93.419	63.4371	-6.40879	11.4094	87.533	75.9113	120.245	87.4113	34.9941	-58.7411	24.8627	77.1177	28.562	106.99	51.1826	39.8453	107.072	88.0701	11.3383	102.548	46.9893	-20.782	40.0107	107.072	88.0296	130.565	93.4961	-2.82592	51.8357	62.8004	32.6297	59.922	-10.2696	16.0438	32.1687	111.351	-0.564317	40.7582	11.6958	85.7244	35.0705	-22.1972
	35	31.768		35	34.5439	78.6243	86.161	94.2707	63.6435	-7.22929	11.8344	87.8395	75.7463	120.618	87.4043	35.6304	-59.4599	25.1431	76.8031	29.1737	107.099	50.8176	39.5067	107.457	87.8796	11.1213	103.413	46.9899	-20.7353	39.6182	107.457	87.8201	131.431	92.7946	-3.24829	52.1611	63.0061	31.768	59.7804	-9.72219	16.1938	32.1369	111.025	-0.702724	41.1192	11.9198	85.6653	35.103	-20.9181
	35.1	31.1683		35.1	34.4521	79.2062	85.2809	94.8347	63.7775	-8.09752	12.1657	88.1756	75.6054	120.739	87.3941	36.1251	-59.8471	25.4373	76.5372	29.5859	107.068	50.3347	39.302	107.644	87.6032	11.0475	104.367	46.9674	-20.7581	39.3835	107.644	87.5662	132.033	92.3184	-4.03998	52.3567	63.0349	31.1683	59.5439	-9.03194	16.4686	32.176	110.771	-1.08131	41.4212	11.9124	85.6645	35.32	-19.7266
	35.2	31.4315		35.2	34.3786	79.791	84.4201	94.8903	63.9897	-9.07316	12.4778	88.62	75.6453	120.799	87.3885	36.8088	-60.3899	25.6887	76.0214	29.5879	107.005	49.6767	38.9408	107.664	87.3891	10.9737	105.339	46.9622	-20.6114	39.0425	107.664	87.3301	132.957	91.699	-4.4455	52.6904	63.2528	31.4315	59.4998	-8.14184	16.6715	32.1578	110.82	-1.5981	42.0012	11.9127	85.5385	35.3804	-18.7425
	35.3	31.9317		35.3	34.3577	80.3684	83.746	95.7353	64.1011	-10.1333	12.8583	88.9119	75.5621	120.735	87.5881	37.2685	-60.9238	25.8942	75.8032	29.8821	106.82	49.6179	38.5418	107.469	87.3297	10.4353	106.108	46.9692	-20.4744	38.6363	107.469	87.2689	134.147	91.1345	-5.0751	53.0955	63.3779	31.9317	59.1663	-7.02705	16.4988	32.181	110.682	-2.14163	42.2783	11.7602	85.6421	35.5474	-17.6367
	35.4	32.5449		35.4	34.448	80.9186	83.0031	96.0309	64.1375	-11.0928	13.2925	89.244	75.2122	120.871	87.3645	37.59	-61.7733	26.0359	75.3622	30.3446	106.649	49.5779	38.2402	106.881	87.0755	10.1975	106.909	46.9263	-20.5541	38.3309	106.881	87.0327	134.987	90.6155	-5.68571	53.4008	63.5936	32.5449	58.9972	-6.14547	16.2013	32.1762	110.503	-2.50802	42.7024	11.7165	85.6061	35.6153	-16.249
	35.5	33.1888		35.5	34.5397	81.4654	82.3866	96.948	64.2437	-12.1824	13.6174	89.6321	74.8816	120.957	87.2855	38.1967	-62.6945	26.3048	75.0355	30.8604	106.43	49.6199	37.9358	106.308	86.8278	10.1011	107.559	46.8679	-20.5853	38.0127	106.308	86.731	135.296	90.1362	-6.20436	53.8762	63.6264	33.1888	58.869	-5.25973	16.0899	32.1565	110.154	-3.02287	43.2558	11.6422	85.6409	35.8675	-15.0316
	35.6	33.8202		35.6	34.6136	82.0837	81.5443	97.2443	63.847	-13.1041	13.9727	89.9611	74.6667	120.895	87.0819	38.8961	-63.2035	26.5979	74.8053	31.3912	106.154	49.9197	37.4289	106.092	86.4304	10.0729	108.391	46.9293	-20.6648	37.5225	106.092	86.3378	135.209	89.7389	-6.56664	54.2034	63.6865	33.8202	58.6612	-4.34661	15.8462	32.1505	109.946	-3.31227	43.5936	11.4376	85.5343	35.9115	-13.9184
	35.7	34.6545		35.7	34.8204	82.7557	80.9646	98.1502	63.5414	-14.1072	14.2792	90.1236	74.5094	120.954	86.9442	39.2425	-63.7626	26.9556	74.4659	32.028	105.686	50.288	37.1383	106.267	86.1875	9.87283	109.007	46.9566	-20.6842	37.202	106.267	86.0684	135.29	89.1143	-7.08551	54.5166	63.8999	34.6545	58.3944	-3.75959	15.785	32.1054	110.079	-3.62869	44.1382	11.4392	85.4924	35.9318	-12.8271
	35.8	35.5086		35.8	34.8971	83.5232	80.096	98.4241	63.5187	-14.9339	14.7562	90.1491	74.2745	120.977	86.8418	39.5507	-64.7567	27.2389	74.132	32.6284	105.329	50.3028	36.81	106.364	85.9045	10.5292	109.414	47.0093	-20.6642	36.8983	106.364	85.8805	135.547	88.3726	-7.52998	54.8561	64.0246	35.5086	58.265	-3.45577	15.8099	32.1457	109.854	-3.37521	44.5068	11.6125	85.5041	35.9604	-11.6417
	35.9	36.4771		35.9	34.9502	84.119	79.1759	98.9774	63.6173	-15.9824	15.0478	90.0947	74.292	121.201	86.7678	40.1782	-65.7399	27.4814	73.7496	33.2536	105.217	50.2585	36.4028	106.249	85.5649	11.3113	109.732	47.0226	-20.6087	36.4756	106.249	85.518	135.768	87.7438	-7.85706	55.3022	64.2181	36.4771	57.9978	-3.22974	16.1264	32.1346	109.558	-2.71769	44.9666	11.5894	85.4743	36.1954	-10.609
	36	37.5199		36	35.1411	84.7374	78.5134	99.25	63.6866	-16.893	15.4231	89.956	74.3085	121.164	86.6851	40.9432	-66.6858	27.6374	73.4609	33.8296	105.101	50.2029	35.901	106.083	85.2476	11.7372	109.873	47.0511	-20.5952	36.0068	106.083	85.1837	135.92	87.2168	-8.20024	55.6379	64.449	37.5199	57.7145	-3.16701	16.2009	32.1092	109.487	-2.00582	45.4742	11.6302	85.4887	36.4195	-9.43714
	36.1	38.4582		36.1	35.2426	85.5663	77.7232	99.2327	63.843	-17.7934	15.6078	89.8018	74.1906	121.274	86.7225	41.7371	-67.4298	27.9221	73.4813	34.3976	105.109	50.227	35.4175	105.933	84.9154	12.2999	109.754	47.0274	-20.4247	35.553	105.933	84.8493	136.367	86.6526	-8.1858	55.9944	64.4866	38.4582	57.4936	-2.90403	16.4145	32.0338	109.377	-1.33548	45.7826	11.874	85.493	36.5023	-8.33158
	36.2	39.3177		36.2	35.3472	86.2094	77.0308	99.8409	63.9973	-18.7287	16.0562	89.3553	74.0015	121.548	86.6695	42.498	-68.5212	28.3701	73.2202	34.7714	105.575	50.4829	34.9853	105.877	84.6	12.5116	109.72	47.0449	-20.1397	35.0892	105.875	84.5457	136.942	86.0551	-8.81543	56.2649	64.4357	39.3177	57.2093	-2.63836	16.4838	32.1369	109.293	-0.871552	45.8878	12.2103	85.4963	36.6836	-7.12263
	36.3	40.2481		36.3	35.5833	86.9004	76.1565	100.697	64.0601	-19.6152	16.3498	89.0493	73.7063	121.635	86.6634	43.3959	-69.4236	28.6756	73.1551	34.8142	105.823	51.0503	34.4568	105.614	84.5719	12.6081	109.589	47.0425	-19.7786	34.6347	105.606	84.4606	137.621	85.3118	-9.45007	56.5463	64.4281	40.2481	56.9103	-2.2646	16.7289	32.1523	109.518	-0.506526	45.7815	12.3259	85.4974	36.9254	-6.03155
	36.4	41.1475		36.4	35.9429	87.5434	75.3744	101.365	64.1186	-20.4554	16.6742	88.6991	73.3031	121.862	86.5634	44.0951	-70.0748	28.8105	73.1697	34.4962	106.133	51.4547	34.1378	105.693	83.9918	12.6423	109.555	47.0114	-19.0985	34.2677	105.701	83.9532	138.539	84.5905	-10.0351	56.7913	64.4794	41.1475	56.6462	-1.96774	16.9051	32.1361	110.135	-0.151615	45.4483	12.4839	85.515	37.0658	-4.7891
	36.5	42.2154		36.5	36.102	88.2382	74.653	101.863	63.9234	-21.659	17.0795	88.4048	73.1802	121.937	86.459	44.9596	-70.653	29.0715	72.9954	33.765	106.707	51.7025	33.7324	105.458	83.7277	12.6327	109.573	47.0239	-18.4221	33.8742	105.465	83.6969	139.181	83.7672	-10.5942	57.0305	64.5154	42.2154	56.4424	-1.67668	17.0119	32.121	110.782	0.160994	45.0334	12.3257	85.752	37.2931	-3.46431
	36.6	43.3185		36.6	36.2967	88.7872	73.8089	102.501	63.5673	-22.7668	17.4398	88.14	72.8619	121.837	86.27	45.6952	-71.4655	29.2615	72.7752	33.1629	106.822	51.9333	33.1618	105.54	83.4066	12.8066	109.377	46.987	-17.5968	33.3013	105.54	83.3621	139.771	83.082	-11.1733	57.2248	64.486	43.3185	56.1972	-1.38587	17.2386	32.051	111.298	0.880368	44.6626	12.5306	86.0966	37.5751	-2.27812
	36.7	44.2758		36.7	36.422	89.3596	73.0392	103.076	63.2427	-23.7016	17.6986	87.8765	72.824	121.985	86.223	46.3111	-72.396	29.3424	72.7005	32.4091	106.962	52.2104	32.7292	105.472	83.1869	12.8121	109.295	46.9401	-16.7821	32.9085	105.472	83.1536	140.338	82.3711	-11.7111	57.4888	64.4867	44.2758	55.8362	-1.19897	17.493	32.1184	111.568	1.34977	44.1458	12.8166	86.8493	37.7686	-1.16811
	36.8	45.1877		36.8	36.4922	89.9853	72.3677	103.748	62.9411	-24.6431	17.7234	87.3928	72.5986	122.263	86.1585	47.1408	-73.4535	29.535	72.666	31.9871	107.056	52.4546	32.4168	105.701	82.8775	12.7927	109.024	46.9613	-15.9367	32.6626	105.701	82.8182	141.051	81.7155	-12.2841	57.8367	64.4726	45.1877	55.5987	-0.862422	17.6056	32.0391	111.703	1.59784	43.8226	12.8982	87.7186	37.9056	-0.0686092
	36.9	46.1233		36.9	36.6257	90.5524	71.2499	104.091	62.6132	-25.4923	17.3994	86.9884	72.2308	122.81	85.991	47.8049	-74.352	29.8017	72.5425	31.3893	107.039	52.8068	31.8091	105.892	82.3842	12.5652	108.521	46.9981	-15.0829	31.9719	105.892	82.332	141.648	81.1316	-12.8805	58.0911	64.2904	46.1233	55.328	-0.581833	17.8071	32.0017	111.689	1.87959	43.5485	13.0668	88.3047	38.1352	0.973759
	37	47.1518		37	36.7065	91.1426	70.3887	104.495	62.4463	-25.8535	17.2279	86.6805	71.9244	122.533	85.9999	48.5843	-75.0711	30.1203	72.6884	30.9197	107.022	53.1416	31.4469	105.951	82.1155	12.3131	108.151	47.0049	-14.4022	31.5778	105.951	82.0936	142.137	80.4857	-13.5276	58.3874	64.2488	47.1518	55.1093	-0.546424	18.0197	31.9811	111.624	2.13631	43.0259	13.0915	88.6066	38.3633	2.07176
	37.1	48.1227		37.1	36.8947	91.4428	69.6088	104.815	62.2574	-25.8286	17.1981	86.415	71.6586	122.215	86.1519	49.3596	-76.1744	30.3897	72.6905	30.3984	107.072	53.555	31.0904	106.175	82.0396	12.3162	107.785	47.0386	-13.6653	31.1932	106.175	81.9955	142.56	79.8922	-14.1786	58.7126	64.1116	48.1227	54.8112	-0.589845	18.2368	31.9436	111.698	2.39917	42.6625	13.1363	88.4171	38.5767	3.15728
	37.2	49.0135		37.2	36.9407	91.7592	68.8336	105.09	62.0289	-25.146	17.0237	86.1868	71.4417	121.892	86.1199	50.1905	-77.0617	30.7207	72.7143	30.0198	107.316	53.8533	30.6113	106.393	82.0832	12.3367	107.391	47.0399	-12.9523	30.7178	106.393	82.0129	142.822	79.1703	-14.5386	58.916	63.9121	49.0135	54.6405	-0.619907	18.5442	31.9552	111.619	1.96136	42.3114	13.3401	88.4066	38.695	4.45246
	37.3	49.9307		37.3	36.9549	92.3082	67.9502	105.39	61.7983	-24.3714	17.4531	86.4032	71.5156	121.85	85.9284	50.9562	-77.9346	31.1315	72.7167	29.512	107.438	54.2077	30.0491	106.499	82.0666	12.3605	107.012	47.0247	-12.0612	30.1678	106.499	82.0223	142.516	78.7487	-15.1056	59.0849	63.7394	49.9307	54.4687	-0.807717	18.869	31.9575	111.085	1.56628	42.0474	13.3987	88.4183	38.9782	5.47198
	37.4	51.0488		37.4	37.0364	92.7688	67.1815	105.57	61.6065	-23.6394	17.8054	86.7846	71.4558	121.845	85.8387	51.6473	-78.5925	31.4905	72.7379	28.9825	107.648	54.5649	29.5102	106.493	82.1102	12.4985	106.703	46.9751	-11.4109	29.6451	106.493	82.0635	141.716	77.9642	-15.5068	59.4046	63.5635	51.0488	54.4801	-1.18713	19.1726	31.9071	110.531	1.54331	41.9371	13.6358	88.036	38.9733	6.35706
	37.5	51.9658		37.5	37.013	93.1736	66.6275	105.03	61.5878	-22.9146	18.0651	87.1163	71.4742	122.178	86.0215	52.4732	-79.1163	31.9003	72.7345	28.5318	107.899	55.1011	29.1472	106.489	82.121	12.7993	106.46	46.9787	-10.5858	29.2371	106.489	82.0651	140.892	77.2564	-15.5783	59.5438	63.3767	51.9658	54.4231	-1.72908	19.4916	31.8896	110.156	1.79343	41.7615	13.7312	87.7357	39.2121	6.30879
	37.6	52.9907		37.6	37.1113	93.332	65.9795	104.924	61.7277	-22.2367	18.3524	87.5211	71.3508	122.244	86.3791	53.211	-79.7381	32.2264	72.7306	28.0335	108.115	55.6535	28.8403	106.545	82.093	13.1938	106.439	47.0057	-9.99932	28.9109	106.545	82.0276	140.042	76.4631	-15.2758	59.8413	63.092	52.9907	54.1695	-2.34777	19.8077	31.8466	109.745	2.47933	41.7157	13.7518	87.4422	39.2563	6.49244
	37.7	53.9863		37.7	37.2237	93.5824	65.0919	105.165	61.9257	-21.3133	18.6638	87.7974	71.4446	122.552	86.775	54.1073	-80.3273	32.7865	72.4896	27.6818	108.133	56.2357	28.3695	106.758	82.0941	13.8986	106.595	47.0441	-9.20584	28.4678	106.758	82.0364	139.78	75.8867	-14.7768	60.1083	62.7017	53.9863	54.0569	-2.9677	20.134	31.8478	109.3	3.07381	41.3821	13.9822	87.1693	39.2995	6.61747
	37.8	54.9602		37.8	37.0996	93.9337	64.1476	105.214	62.0733	-20.4341	18.9974	88.1459	71.7098	122.861	87.2349	54.9117	-80.7792	33.3056	72.0651	27.3631	108.391	56.8803	28.123	106.342	82.2976	14.2676	106.729	47.0038	-8.20294	28.2276	106.342	82.2632	139.71	75.2755	-14.463	60.4136	62.4311	54.9602	53.8722	-3.86013	20.2481	31.752	108.908	3.35914	40.8954	13.9819	87.1422	39.2845	7.08266
	37.9	55.5328		37.9	37.0465	94.4838	63.2828	105.254	62.2263	-19.6738	19.3348	88.4259	72.04	123.478	87.6063	55.449	-80.8441	33.5644	71.8819	27.0267	108.597	57.5285	28.0644	105.914	82.6242	14.7697	106.918	47.0692	-7.34319	28.1623	105.914	82.5815	139.684	74.5921	-13.9665	60.7284	62.1414	55.5328	53.7342	-4.33602	20.6963	31.75	108.348	4.01276	40.4446	13.9796	87.2669	39.2876	7.78418
	38	56.2203		38	37.1081	95.0412	62.5024	105.499	62.3626	-18.9026	19.5759	88.7215	72.4108	123.999	87.8869	56.0422	-80.9738	33.8996	71.4832	26.5243	108.72	58.0681	27.7947	105.45	83.0792	15.1197	107.068	47.0121	-6.62222	27.8796	105.45	83.0065	139.119	73.8986	-13.6434	61.0377	62.2743	56.2203	53.5546	-4.77484	20.8418	31.8082	107.662	4.58812	39.8891	13.9288	87.5023	39.506	8.91409
	38.1	56.9367		38.1	37.0999	95.6521	62.0391	106.019	62.4622	-18.08	19.8358	88.9759	72.8343	124.26	88.1369	56.7605	-81.1705	34.2394	71.1993	26.0788	108.842	58.54	27.6735	105.318	83.2279	15.454	107.231	47.0403	-6.00346	27.7271	105.318	83.1695	138.23	73.3285	-13.299	61.3312	62.7216	56.9367	53.4601	-5.5449	21.171	31.7266	107.177	5.0508	39.5855	13.7582	87.8019	39.4739	10.0207
	38.2	57.8422		38.2	37.0745	96.404	61.8708	106.052	62.2313	-17.2883	20.1062	89.2052	73.2269	124.513	88.174	57.3901	-81.2837	34.6552	70.9652	25.7432	109.084	59.0129	27.207	105.151	83.6621	15.6334	107.283	47.0127	-5.41117	27.3136	105.151	83.5954	137.302	72.8937	-13.179	61.7848	63.0587	57.8422	53.2568	-5.83736	21.4402	31.7575	106.993	5.43317	39.3586	13.7379	88.1221	39.5417	11.2289
	38.3	58.6417		38.3	37.125	96.9635	61.8154	106.282	61.9985	-16.4109	20.4367	89.5409	73.559	124.834	88.0686	57.9318	-81.5312	35.1466	70.7374	25.4171	109.188	59.352	27.1807	105.435	84.0396	15.7035	107.339	47.0122	-4.7992	27.2505	105.435	84.0227	136.414	72.396	-12.6031	61.9171	63.2637	58.6417	53.18	-5.60318	21.7247	31.7215	106.663	5.70931	39.066	13.4617	88.1427	39.5754	12.2593
	38.4	58.4348		38.4	37.3358	97.6428	61.722	106.301	61.704	-15.812	20.6568	89.8397	74.1029	125.091	88.1669	58.948	-81.5081	35.447	70.4684	25.2443	109.623	59.8741	27.401	106.008	84.5989	16.0294	107.296	47.0276	-4.13866	27.4581	106.008	84.5078	136.051	71.8147	-12.091	62.2375	63.3804	58.4348	52.9951	-5.61056	22.0675	31.7158	106.341	6.29424	38.736	13.1082	88.0815	39.5864	13.4832
	38.5	57.9975		38.5	37.5546	98.2417	61.4692	107.201	61.3515	-15.1183	20.9822	90.2468	74.5458	125.34	88.1794	59.7937	-81.7781	35.7226	70.371	25.452	109.958	60.3716	27.7256	106.237	85.2277	16.3255	107.068	47.0203	-3.51457	27.7802	106.237	85.1567	135.825	71.5392	-11.7693	62.5407	63.541	57.9975	53.0179	-5.83965	22.513	31.7003	106.085	6.85971	38.4702	13.0948	88.0888	39.8099	14.4936
	38.6	56.9208		38.6	37.5744	99.0604	61.458	108.159	60.8999	-14.3691	21.2143	90.6911	75.0476	125.535	88.1987	60.5055	-82.61	35.8427	70.099	26.0204	110.688	60.6224	28.0222	105.528	85.8818	16.3431	107.246	47.0336	-2.88672	28.1043	105.528	85.781	135.816	71.6691	-11.4335	62.9476	63.6502	56.9208	52.9454	-5.91175	22.8441	31.6813	105.634	7.44328	38.2504	13.104	88.1523	39.9058	15.6479
	38.7	56.4312		38.7	37.2871	99.6842	61.3615	108.598	60.5678	-13.7545	21.5602	91.0183	75.7774	125.716	88.1961	61.3155	-83.5055	36.1086	70.0789	26.4923	111.279	60.6919	28.4713	104.652	86.4716	16.2286	107.546	47.0274	-2.30278	28.5578	104.652	86.402	135.649	71.768	-10.918	63.3406	63.7031	56.4312	52.8852	-5.92349	23.0822	31.6537	105.21	7.98311	37.9635	13.3877	88.1532	40.2017	16.8766
	38.8	56.6965		38.8	36.7383	100.292	61.2616	109.007	60.3224	-13.3792	21.8912	91.3274	76.4626	125.932	88.2148	62.1077	-84.5352	36.382	69.8936	26.8007	112.014	61.1325	28.8317	104.05	87.0816	16.0076	107.835	47.0218	-1.73363	28.9041	104.05	87.0157	135.232	72.0148	-10.5863	63.6378	63.8559	56.6965	52.5296	-5.89544	23.2405	31.5581	104.675	8.52297	37.9029	13.7085	87.7059	40.5027	18.09
	38.9	57.4666		38.9	36.2899	100.886	61.19	109.111	60.1449	-12.6073	22.2418	91.2086	77.0837	126.131	88.0809	62.7949	-85.4863	36.5297	69.8784	27.4474	112.582	61.4876	29.2044	103.765	87.5594	15.7128	108.164	46.9886	-0.892878	29.3067	103.765	87.5366	134.934	72.0633	-10.1121	63.8138	63.924	57.4666	52.4331	-5.86501	23.4803	31.5239	104.133	8.80559	37.6324	13.9546	87.0724	40.7885	19.1985
	39	58.4656		39	35.8627	101.427	61.0513	109.423	60.5686	-11.7496	22.6913	91.0642	77.6477	126.464	88.1896	63.6102	-86.482	36.97	69.8635	28.0805	112.992	61.8657	29.7413	103.324	87.8831	15.4032	108.516	46.9293	-0.0337639	29.8081	103.324	87.8803	134.697	71.8806	-9.788	64.0974	63.9951	58.4656	52.4011	-5.82967	23.9009	31.3983	103.544	8.29385	37.1147	14.046	86.5795	41.1319	20.4304
	39.1	59.5247		39.1	35.5011	101.994	61.114	109.724	60.8938	-10.9979	23.0154	90.7707	78.2178	127.069	87.9719	64.3544	-87.2129	37.2914	69.7829	28.8975	113.541	62.1156	30.2437	103.059	88.4193	15.1121	108.83	46.9976	0.762991	30.316	103.059	88.42	134.5	71.8432	-9.37346	64.4281	64.2189	59.5247	52.3774	-5.86765	24.0128	31.3522	102.895	7.67443	36.8318	14.3343	86.2286	41.1352	21.5258
	39.2	60.4399		39.2	35.2775	102.622	61.7819	109.842	61.3545	-10.1038	23.0593	90.5013	78.5278	127.639	87.7051	65.1716	-87.8894	37.8576	69.7825	29.4928	114.095	62.355	30.5829	102.714	89.0011	15.0999	109.402	47.0216	1.44284	30.6635	102.714	89.1426	134.155	71.4455	-8.8213	64.8207	64.377	60.4399	52.1428	-5.55833	24.3166	31.3475	102.31	7.14863	36.4781	14.5897	85.7282	41.3918	22.544
	39.3	61.3057		39.3	34.7557	103.172	62.6431	109.864	61.7828	-9.24563	22.7647	90.7049	79.059	128.196	87.6929	66.0032	-88.3553	38.261	69.8934	30.1032	114.494	62.4722	30.9692	102.187	89.8531	15.1567	110.229	47.0137	2.04233	31.0845	102.187	89.8376	133.65	70.7966	-8.15743	65.2172	64.4271	61.3057	51.8743	-5.22716	24.7249	31.3091	101.96	6.66179	36.0013	14.8303	85.3788	41.6964	23.6351
	39.4	62.1558		39.4	34.3586	103.844	63.535	110.013	62.475	-8.5298	22.5675	91.0412	79.5982	128.771	87.5338	66.8327	-88.7858	38.5915	69.9088	30.6419	114.977	62.751	31.4543	102.097	90.2193	15.3642	111.046	47.0191	2.9041	31.5581	102.097	90.2411	133.311	70.0506	-7.56828	65.5876	64.4999	62.1558	51.7675	-5.00416	24.9224	31.2943	102.023	6.52285	35.6619	15.0979	84.8109	41.7605	24.7798
	39.5	62.8446		39.5	34.2877	104.448	64.4891	110.091	63.0865	-8.17478	22.4289	91.3755	79.9521	129.155	87.3152	67.6436	-89.924	38.9418	69.91	31.1772	115.452	63.1162	31.7764	102.461	90.9196	15.7352	111.619	47.0171	3.5351	31.9267	102.461	90.8582	133.476	69.3524	-7.06305	65.9243	64.2623	62.8446	51.6549	-4.62729	25.3278	31.2404	102.208	6.47046	35.3328	15.4395	84.3981	41.8195	25.9024
	39.6	63.7233		39.6	34.3763	105.001	65.3675	109.72	63.7665	-7.66122	22.1817	91.66	80.4464	129.513	87.3401	68.5408	-91.0734	39.3226	70.0281	31.7397	116.107	63.3836	32.133	102.512	91.2807	15.9293	112.249	47.065	4.06089	32.3033	102.512	91.2213	133.626	68.7502	-6.93972	66.2574	64.0062	63.7233	51.4904	-4.44654	25.6407	31.2215	103.089	6.30424	35.0187	15.4646	84.0256	42.0428	27.1193
	39.7	64.6307		39.7	34.8328	105.63	66.278	109.544	64.5427	-6.90884	21.8925	91.9921	81.0756	129.646	87.4065	69.4032	-92.2444	39.8042	70.0075	32.3142	116.541	63.3685	32.6226	102.564	91.529	16.2003	112.863	46.9877	4.54538	32.7602	102.564	91.3925	133.893	68.1299	-6.92753	66.6206	63.9786	64.6307	51.2566	-4.41696	25.9526	31.1555	103.975	6.26383	34.5145	15.5111	83.6995	42.2992	28.2423
	39.8	65.4859		39.8	35.4245	106.261	67.1367	109.437	65.2344	-6.04326	21.8106	92.276	81.4274	129.662	87.6071	70.2766	-93.3263	39.9312	69.9008	32.9992	116.813	63.0669	33.1341	102.754	91.5609	16.5922	113.424	47.0102	5.21472	33.2724	102.754	91.4425	133.976	67.4225	-6.8198	67.0797	63.8999	65.4859	51.1767	-4.09928	26.2841	31.1485	104.718	6.3676	34.2091	15.561	83.2331	42.3779	29.3885
	39.9	66.2616		39.9	35.9238	106.691	67.9944	109.329	65.7721	-5.19493	21.8592	92.7618	81.9897	129.789	87.5226	71.2518	-94.3121	40.2228	70.0816	33.8015	117.055	62.4495	33.4641	102.885	91.771	17.1702	113.882	46.9854	6.09164	33.619	102.885	91.5121	133.529	66.808	-6.98912	67.4665	63.6237	66.2616	50.9687	-3.80675	26.603	31.1162	105.558	7.06991	33.9134	15.8404	82.7985	42.6157	30.3518
	40	66.9355		40	36.368	107.256	68.6003	109.322	66.1312	-4.62257	21.9188	93.0777	82.5582	130.054	87.1115	72.0995	-95.1491	40.4217	70.0129	34.4531	117.306	62.1373	33.7862	103.212	92.0849	17.5512	114.159	46.9777	6.96605	33.9279	103.212	91.7686	133.254	66.1981	-6.71049	68.0057	63.3502	66.9355	50.7425	-3.48984	26.9158	31.1277	106.172	7.58646	33.5929	16.0234	82.2115	42.7048	31.1742
	40.1	67.9553		40.1	37.0421	107.619	69.4599	109.45	66.1493	-3.93103	22.2617	93.4284	83.0998	130.057	86.515	72.8167	-96.2975	40.6565	69.8077	35.0293	117.704	62.12	34.1352	103.65	92.4467	18.0853	114.345	47.0409	7.59447	34.3506	103.65	92.2746	132.95	65.944	-6.2099	68.5767	63.3927	67.9553	50.6632	-3.25109	27.2365	31.1216	106.956	8.20109	33.5759	16.0666	81.6342	42.9592	32.3219
	40.2	69.2539		40.2	37.5974	107.861	70.3022	109.477	65.9103	-3.24461	22.6728	93.7313	83.6492	130.085	85.9204	73.5231	-97.2585	40.8202	69.1965	34.8799	118.276	61.8866	34.6495	103.946	93.0199	18.4568	114.963	47.0024	8.16074	34.7737	103.946	92.8619	131.994	65.5401	-5.92481	69.1412	63.6544	69.2539	50.4587	-3.21109	27.5097	31.082	107.782	8.8152	33.8437	16.1297	81.0635	43.2783	33.2945
	40.3	69.7373		40.3	37.7841	107.437	71.1388	109.124	65.607	-2.87643	22.7475	94.0744	84.0154	130.275	85.4248	74.186	-98.3753	41.2239	68.2445	35.3623	118.787	61.8441	35.1258	104.398	93.3382	18.9738	115.844	47.0022	8.81105	35.2674	104.398	93.1873	131.496	64.846	-5.39532	69.534	63.9617	69.7373	50.3592	-2.96131	27.8028	31.0601	108.306	9.40804	34.1983	16.2933	80.4799	43.4954	34.4725
	40.4	69.7537		40.4	37.8646	107.005	71.9767	108.464	65.4251	-2.58401	23.0674	94.5428	84.5549	130.604	85.3244	75.0334	-99.2549	41.514	67.3989	35.9458	119.396	62.055	35.5968	104.828	93.8076	19.53	116.349	47.0062	9.22558	35.7151	104.828	93.6656	131.756	64.2071	-5.11423	69.8569	64.2496	69.7537	50.322	-2.86322	28.0738	31.0555	108.923	10.1006	34.6638	16.2874	79.9017	43.7816	35.6665
	40.5	69.3092		40.5	37.8773	107.005	72.6274	107.628	65.3571	-2.39754	23.4312	94.9802	85.2278	130.924	85.0239	75.7621	-100.117	41.8497	66.751	36.5261	120.209	62.4088	35.9825	105.122	94.4564	19.8278	116.794	47.0164	9.80101	36.1051	105.122	94.3398	132.348	63.5383	-4.79276	70.2865	64.4289	69.3092	50.1249	-2.3077	28.352	31.1155	109.604	10.7334	35.0237	16.2939	79.2422	44.0791	36.8342
	40.6	68.177		40.6	37.9137	107.403	73.3653	107.044	65.1812	-2.29316	23.8599	95.3909	85.8722	131.252	84.4476	76.482	-100.956	42.1314	65.946	37.06	121.047	63.0292	36.4708	105.638	94.9248	19.5983	117.352	47.0268	10.2647	36.5584	105.638	94.8397	133.017	62.9637	-4.18773	70.4031	64.2254	68.177	50.3192	-1.9768	28.6174	31.062	109.824	10.7544	35.357	16.2816	78.7912	44.4011	38.0032
	40.7	67.1869		40.7	37.8777	108.061	74.1356	107.458	64.8019	-1.98421	24.1813	95.6252	86.4158	131.583	83.9501	77.2248	-101.936	42.4681	65.3224	37.4646	121.78	63.3844	36.8316	106.062	95.7504	19.4871	118.168	47.0644	10.7399	36.9338	106.062	95.6537	133.845	62.6049	-3.72076	70.6846	63.8524	67.1869	50.5851	-1.73531	28.6997	31.0348	109.927	10.3965	35.8834	16.3181	78.619	44.6512	39.082
	40.8	67.079		40.8	38.1417	108.481	74.939	107.583	64.6313	-1.78672	24.506	95.7917	87.0654	131.983	83.3973	77.9656	-103.08	42.9097	64.6911	37.3839	122.558	63.3712	37.3178	106.268	96.299	18.9608	118.993	47.0416	11.0352	37.3742	106.268	96.2296	133.946	62.1012	-3.17232	71.1046	63.3918	67.079	50.917	-1.35294	28.9414	31.0101	109.928	10.0166	36.2517	16.1377	78.1603	44.8933	40.0503
	40.9	66.5973		40.9	38.5696	109.016	75.7411	107.845	65.1423	-1.97097	24.8279	96.0963	87.6867	132.187	83.0711	78.6147	-104.345	43.2257	64.1917	37.4162	123.198	63.3365	37.6856	105.698	96.6626	18.4141	119.621	47.0362	11.4539	37.7397	105.698	96.6383	134.242	61.4964	-2.85614	71.4471	62.9555	66.5973	51.0369	-1.13834	29.223	30.9874	109.883	9.73653	36.7495	16.284	77.617	44.9482	41.384
	41	66.7423		41	39.0983	109.625	76.6279	108.176	65.8171	-2.21869	25.0958	96.342	88.1977	132.344	82.8486	79.1899	-105.471	43.623	63.7963	37.3554	123.748	62.7441	38.0888	104.911	97.0179	17.8338	120.294	47.0137	12.1829	38.1585	104.911	97.0287	133.61	61.0908	-2.32186	71.7801	62.436	66.7423	51.3154	-0.873546	29.3151	30.981	109.759	9.39793	37.1739	16.1521	77.0041	45.1135	42.3903
	41.1	66.8671		41.1	39.6516	110.217	77.4073	108.238	66.4105	-2.25854	25.4315	96.6139	88.5229	132.48	82.8097	79.8595	-106.333	44.1083	63.1796	37.2904	124.369	62.082	38.5051	104.337	97.458	17.1704	121.261	47.0191	12.5867	38.5766	104.337	97.4929	132.622	60.8672	-1.98673	72.1055	62.0754	66.8671	51.6	-0.521674	29.6076	30.9611	109.476	9.14993	37.6322	16.1418	76.4671	45.1812	43.4292
	41.2	67.4339		41.2	40.3106	110.799	78.2804	108.331	66.9579	-2.29177	25.7037	96.588	88.8034	132.497	83.0825	80.6316	-107.252	44.4719	62.3967	37.3844	125.095	61.2823	38.849	103.626	97.7546	16.552	122.123	46.9632	12.8317	38.9592	103.626	97.7987	132.255	60.8623	-1.4424	72.5864	61.6137	67.4339	51.8994	-0.198487	29.8496	30.9578	108.974	8.88775	37.9145	16.123	75.8827	45.2429	44.431
	41.3	68.6497		41.3	40.896	111.382	79.0479	108.444	67.4501	-2.56927	25.7907	96.2269	88.7852	132.746	83.5354	81.2252	-108.352	44.7961	61.5887	37.6794	125.803	60.7153	39.3607	103.198	98.098	16.0389	122.909	46.982	13.0932	39.4717	103.198	98.1473	131.452	60.8674	-0.906755	72.9134	61.2922	68.6497	52.3352	0.058389	30.0697	30.9701	108.411	8.62426	38.4212	16.0697	75.2913	45.2473	45.5678
	41.4	69.4658		41.4	41.499	111.913	79.991	108.473	68.1026	-2.75754	26.1687	95.7833	88.7915	133.065	83.9547	81.8122	-109.43	44.8752	60.767	37.9216	126.513	60.2443	39.7392	102.554	98.6	15.6869	123.778	46.9587	13.3633	39.834	102.554	98.6869	130.555	60.2892	-0.365034	73.2961	60.9281	69.4658	52.6441	0.560981	30.2064	30.9628	107.733	8.31441	38.7406	15.7933	74.7146	45.2235	46.6859
	41.5	70.1383		41.5	42.0925	112.528	80.8205	108.418	68.4963	-3.01985	26.5137	95.469	88.7634	133.151	84.2983	82.4176	-110.41	45.0503	60.0808	38.172	127.063	60.1952	40.1187	101.871	98.9614	15.4437	124.339	47.0022	13.7061	40.3029	101.871	99.2066	130.506	59.6917	0.208233	73.6485	60.5002	70.1383	52.9467	0.666797	30.3835	30.9732	107.332	8.03231	38.8451	15.798	73.9177	45.2443	47.832
	41.6	71.0204		41.6	42.55	113.184	80.6656	108.293	68.7828	-3.028	26.6809	95.1526	88.8167	133.475	84.5584	83.1944	-111.367	45.0758	59.54	38.2571	127.453	60.2375	40.5933	101.697	99.5073	15.0903	124.6	46.9926	14.3795	40.6934	101.697	99.696	130.773	59.0423	0.539253	74.1057	60.389	71.0204	53.1452	0.910618	30.4638	30.9516	107.289	7.93723	39.0968	15.7789	73.2084	45.2124	48.879
	41.7	72.0938		41.7	42.9122	113.763	80.0745	108.436	69.0961	-2.55323	27.0586	94.9134	88.7477	133.823	84.769	84.0634	-112.457	45.3612	59.3188	38.2638	127.526	60.7169	40.9239	101.66	100.334	14.571	124.677	47.0161	15.3705	41.025	101.66	100.263	131.06	58.2985	1.004	74.4592	59.8607	72.0938	53.3154	1.4207	30.7901	30.9377	107.878	7.62434	39.5308	15.7226	72.5829	45.3895	49.9685
	41.8	73.0271		41.8	43.3737	114.295	79.5817	108.504	69.8249	-2.19368	27.2544	95.0901	88.726	134.191	84.8347	84.9389	-113.211	45.6331	59.3303	38.9097	127.567	61.2984	41.2174	101.602	100.759	13.9048	124.901	47.0341	16.4147	41.3219	101.602	100.671	132.342	57.8556	1.06198	74.835	59.6097	73.0271	53.5853	1.50554	31.0577	30.9442	108.508	7.36377	39.8972	15.7683	72.0655	45.4004	50.4415
	41.9	74.16		41.9	43.6881	114.954	78.7867	108.594	70.5956	-2.04981	27.2341	95.3933	88.7112	134.428	85.0092	85.7741	-114.036	45.7475	59.2674	39.4736	127.831	61.7804	41.4497	101.59	101.497	13.1166	125.222	46.9885	17.251	41.5545	101.59	101.345	133.665	58.0291	1.37912	75.3039	59.301	74.16	53.8214	1.71805	31.3531	30.8368	109.059	7.08886	40.2529	16.0108	71.5935	45.4192	51.4302
	42	75.0944		42	43.9932	115.59	77.862	108.83	71.6306	-1.94756	26.9046	95.7659	88.741	134.806	85.1397	86.553	-115.158	45.9536	59.1273	40.1197	128.099	62.4789	41.7809	101.516	102.125	12.5728	125.504	47.0281	17.54	41.9036	101.516	101.919	134.978	58.7402	1.67992	75.7146	59.2573	75.0944	53.8348	2.0079	31.8267	30.7998	109.875	7.06513	40.7668	16.1405	71.1477	45.4624	52.4519
	42.1	75.9361		42.1	44.3259	116.198	77.0054	109.285	72.2789	-1.96898	26.7708	95.9984	88.7891	135.267	85.3543	87.3817	-116.194	46.2767	58.2558	40.9187	128.201	63.0685	42.295	101.039	102.712	12.2648	125.769	46.9918	17.5534	42.378	101.039	102.473	136.118	59.349	2.42819	76.2214	59.2685	75.9361	53.8746	2.32892	32.0782	30.8418	110.708	7.16596	41.1214	16.388	70.7406	45.478	53.5348
	42.2	76.4822		42.2	44.8066	116.923	76.606	109.723	72.8529	-2.27393	26.8745	96.3101	88.9908	135.65	85.6235	88.1604	-116.832	46.6107	57.2652	41.3125	128.404	63.6004	42.6525	100.779	103.15	11.6565	125.965	46.9535	17.1735	42.7726	100.779	102.807	137.619	59.9542	2.7914	76.6646	59.4124	76.4822	53.5986	2.43245	32.3756	30.8278	111.6	7.26519	41.6754	16.6488	70.2849	45.4787	54.6659
	42.3	76.477		42.3	45.127	117.343	76.105	110.034	73.2987	-2.6463	27.2269	96.5371	89.2968	135.782	86.1144	88.8844	-117.353	46.9748	56.2803	41.8603	128.815	63.9238	43.1855	100.65	103.535	10.7861	126.118	46.955	16.2822	43.2823	100.65	103.324	139.111	60.3866	3.42261	76.8527	59.5766	76.477	53.5473	2.99334	32.5273	30.9442	112.34	7.31756	42.2765	16.8805	70.1526	45.4354	55.742
	42.4	76.0423		42.4	45.3029	117.642	75.2056	110.455	73.7256	-2.28824	27.5583	96.8313	89.6254	135.996	86.5628	89.7108	-117.762	47.4368	55.339	42.427	129.096	64.3621	43.5575	100.324	103.84	10.2376	126.583	46.9794	15.337	43.6729	100.324	103.659	140.262	60.828	4.07353	77.1352	59.8282	76.0423	53.4894	3.37522	32.8189	31.0539	112.87	7.25903	42.6561	17.1568	70.1195	45.4849	56.9025
	42.5	75.7189		42.5	45.4791	117.807	74.4194	110.76	74.1042	-1.58155	27.7687	97.2004	89.8316	136.001	87.0522	90.5078	-118.293	47.7111	54.298	42.9715	129.344	64.7838	43.9288	99.8886	104.291	10.069	127.192	46.9625	14.2945	44.0443	99.8886	104.141	141.398	61.2403	4.4151	77.5696	60.0701	75.7189	53.3069	3.5961	33.0461	31.0924	113.755	7.0392	43.0201	17.3236	69.4772	45.4708	57.8529
	42.6	76.0734		42.6	45.5002	118.263	73.8038	111.337	74.6305	-0.891366	28.0198	97.4972	90.115	136.177	87.3638	91.2157	-119.187	48.0369	53.6317	43.5045	129.812	65.1682	44.3563	99.4439	104.804	9.90574	127.773	46.9583	13.4063	44.4549	99.4439	104.719	142.772	61.7221	5.006	77.8499	60.1976	76.0734	53.2168	3.87433	33.159	31.159	114.597	6.83156	43.2123	17.4995	68.9551	45.4643	58.9456
	42.7	76.5302		42.7	45.4997	119.044	72.9347	111.63	75.1504	-0.26394	28.3155	97.9262	90.3424	136.306	87.6653	92.1485	-120.365	48.5304	52.7774	44.0671	130.145	65.3661	44.5728	98.6944	105.354	9.56907	128.443	46.9553	12.5742	44.6669	98.6944	105.318	144.455	62.3283	5.37797	78.1972	60.3523	76.5302	53.1941	4.1407	33.368	31.144	115.283	6.98448	42.8796	17.5771	68.389	45.4604	59.9173
	42.8	77.165		42.8	45.388	119.624	72.1087	111.425	75.8166	0.567437	28.5483	98.4271	90.6727	136.605	87.9339	92.9572	-121.06	48.9447	51.8776	44.6867	130.252	65.4134	44.949	97.8921	105.71	9.23572	129.218	46.9407	11.6667	45.0655	97.8921	105.843	145.882	62.9374	5.81325	78.4539	60.5139	77.165	53.2702	4.21576	33.6013	31.2199	116.024	7.4434	42.6171	17.7915	67.6297	45.4653	61.0431
	42.9	77.6514		42.9	45.37	120.025	71.1847	111.442	76.6729	1.27917	28.7914	98.7942	90.9811	136.833	88.004	93.7773	-121.577	49.203	50.6514	45.3033	130.42	65.5752	45.3115	97.2849	106.294	8.73975	129.907	46.9584	10.7523	45.4433	97.2849	106.281	147.342	63.5903	6.05035	78.7265	60.6556	77.6514	53.2432	4.48156	33.6986	31.1348	116.759	7.97998	42.3524	18.0715	67.0803	45.4196	61.9837
	43	78.08		43	45.2819	120.516	70.5969	111.342	77.3582	2.16474	29.1415	98.9988	91.5327	137.136	87.9094	94.4882	-121.845	48.9587	49.5487	45.8619	130.281	65.6933	45.8174	97.162	106.809	8.33934	130.636	46.9801	10.4219	45.91	97.162	106.793	148.765	64.1994	6.39818	78.9071	60.4554	78.08	52.9847	4.7019	33.7419	31.2342	117.458	8.54911	42.0666	18.1436	66.6155	45.4654	62.8895
	43.1	78.5634		43.1	45.2231	121.107	70.3428	111.388	77.9828	3.04327	29.4347	99.0054	92.1614	137.331	87.6083	95.3072	-121.575	48.6526	48.8081	46.4083	130.029	65.9835	46.1936	97.1504	107.169	8.14692	131.266	46.9582	10.1966	46.3168	97.1504	107.162	150.035	64.9282	6.64744	79.3526	60.668	78.5634	52.6912	4.13922	33.8838	31.2267	118.353	9.1983	41.7162	18.3638	66.145	45.4578	63.9836
	43.2	79.0993		43.2	45.3924	121.858	70.9072	111.388	78.5305	3.84707	29.7431	98.9317	93.096	137.218	86.9995	96.194	-120.749	48.6281	47.8299	46.6849	129.73	66.4606	46.5001	97.388	107.815	8.05435	131.934	46.9618	10.0036	46.6356	97.388	107.739	151.423	65.5282	6.91368	79.6122	60.8122	79.0993	52.6439	3.26816	33.7558	31.1518	119.384	9.92769	41.4099	18.4432	65.6529	45.4355	65.1301
	43.3	79.5305		43.3	45.7694	122.517	71.8731	111.429	79.1184	4.57221	29.9002	98.8233	93.8319	137.497	86.4954	96.9514	-119.865	48.3027	46.9747	47.0437	129.549	66.6229	47.0024	97.5575	108.171	7.97481	132.565	47	10.0149	47.114	97.5575	108.088	152.784	66.234	7.1599	79.888	61.0303	79.5305	52.4952	2.62328	33.7327	31.2465	119.894	10.3343	41.145	18.635	65.2353	45.4134	66.1587
	43.4	79.9898		43.4	46.2459	123.191	72.7159	111.493	79.8538	5.4212	30.2988	99.0472	94.4649	137.691	86.4836	97.6361	-118.609	48.2338	46.0121	47.2684	129.584	66.5974	47.5459	97.7929	108.382	8.14355	133.365	47.0191	10.1537	47.5262	97.7929	108.156	154.031	66.8812	7.53488	79.9911	61.0742	79.9898	52.4651	2.06971	33.7079	31.25	119.312	10.3844	41.3691	18.6877	64.7992	45.407	67.2799
	43.5	80.3451		43.5	46.7624	123.791	73.343	111.442	80.3729	6.26106	30.6542	99.3817	94.9827	137.735	86.4115	98.4747	-117.452	48.2369	45.09	47.3252	129.674	66.7257	47.8909	97.8105	107.861	8.35937	133.764	47.0323	9.87795	47.9592	97.8105	107.815	155.24	67.6329	8.06233	80.1789	61.2237	80.3451	52.4281	1.49926	33.6009	31.2479	118.662	10.3807	40.9082	18.7207	64.652	45.3854	68.4075
	43.6	80.4394		43.6	47.1766	124.371	73.8108	111.679	80.8101	7.12585	30.9819	99.6541	95.5635	137.733	86.3438	99.1179	-116.473	48.2252	44.1828	47.7812	129.778	66.7099	48.2287	97.9913	107.209	8.61954	133.998	47.038	9.53523	48.3151	97.9913	107.232	155.459	68.3139	8.40758	80.2724	61.3042	80.4394	52.3299	1.13328	33.1677	31.2625	117.811	10.4197	40.4719	18.9451	63.9349	45.4022	69.1855
	43.7	80.6458		43.7	47.7561	124.934	73.954	112.161	81.0589	7.77469	31.3056	99.9574	96.1341	137.77	86.1751	100.045	-115.138	48.2807	42.9973	48.2461	130.182	66.5731	48.811	98.0708	106.819	8.64919	134.515	47.0435	9.04133	48.8812	98.0708	106.797	154.31	68.9821	9.01218	80.5086	61.3067	80.6458	52.1184	0.587055	33.0287	31.2457	117.197	10.0431	40.4537	19.0118	63.407	45.3872	69.2705
	43.8	80.6151		43.8	48.3758	125.574	73.8604	112.566	81.4116	8.27262	31.5819	100.23	96.6083	137.733	86.2053	100.902	-113.906	48.297	41.9348	48.451	130.192	66.7256	49.1536	98.1588	106.333	8.73256	135.124	47.0183	8.63932	49.2405	98.1588	106.46	153.128	69.5971	9.40747	80.6347	61.3109	80.6151	52.081	0.316016	32.8541	31.2895	116.644	10.0069	40.4571	19.2933	62.9353	45.2798	70.1647
	43.9	80.6281		43.9	48.7724	126.123	73.9408	112.469	81.9525	8.77476	31.918	100.541	97.12	137.7	86.553	101.826	-112.804	48.2485	40.7836	48.7084	130.221	66.7074	49.5157	98.3171	105.955	8.95199	135.757	47.0288	8.35885	49.6815	98.3171	105.988	151.726	70.2694	9.90667	80.8445	61.3524	80.6281	52.0453	0.533101	32.8321	31.2654	116.011	9.92538	40.7536	19.5618	62.5207	45.4017	71.2207
	44	80.4733		44	49.084	126.704	73.9655	112.546	82.547	9.45714	32.34	100.926	97.5491	137.682	86.672	102.547	-111.554	47.9775	39.6855	49.2295	130.327	66.7265	49.999	98.4434	105.432	8.99337	136.058	47.0586	8.23049	50.0754	98.4434	105.42	150.46	71.0844	10.2733	80.9748	61.5558	80.4733	52.0352	0.896633	33.0845	31.2467	115.405	9.69626	41.153	19.5852	62.0619	45.2471	72.2685
	44.1	80.2593		44.1	49.3236	127.291	74.1298	112.793	83.0182	10.402	32.6472	101.06	97.9005	137.684	87.3613	102.866	-110.329	47.6398	38.7872	49.6326	130.599	66.7243	50.3354	98.7712	104.906	9.28404	136	47.0377	8.23535	50.4392	98.7712	104.882	149.292	71.6632	10.596	81.216	61.6137	80.2593	51.8723	1.27841	33.1998	31.247	114.709	9.70985	41.74	19.5915	61.6636	45.4134	73.1464
	44.2	79.7814		44.2	49.5503	128.051	74.1712	112.896	83.3133	11.2225	32.6495	101.234	98.3258	137.648	87.7217	103.537	-109.09	47.3674	38.1799	50.228	130.86	66.7351	50.8864	99.0046	104.533	9.54879	135.686	47.005	8.02781	50.9444	99.0046	104.43	147.948	72.3479	11.0139	81.4374	61.9131	79.7814	51.7819	1.47417	33.4498	31.2704	114.029	9.42279	42.2821	19.5979	61.1805	45.3831	74.279
	44.3	79.1458		44.3	49.6726	128.62	74.0884	113.325	83.6673	11.8929	32.5044	101.302	98.7811	137.653	87.9232	104.268	-107.918	46.9552	37.7457	50.64	130.919	66.5786	51.267	99.2038	104.028	9.55601	135.47	47.0235	7.83712	51.3914	99.2038	103.887	147.818	72.8548	11.4005	81.6522	62.1153	79.1458	51.602	1.52825	33.6731	31.226	113.357	9.61898	42.6469	19.6351	60.709	45.3773	74.4976
	44.4	78.5532		44.4	49.8624	129.2	73.9679	114.009	84.1581	12.4675	32.2439	101.271	99.4233	137.675	88.0037	104.955	-106.878	46.6241	37.2621	51.2987	130.898	66.7192	51.9083	99.5298	103.553	9.8757	135.399	47.0152	7.82605	51.9939	99.5298	103.366	148.158	73.2308	11.6987	81.7402	62.1043	78.5532	51.5123	1.79763	33.9239	31.2583	112.905	10.0483	42.9951	19.5973	60.3823	45.3965	74.5219
	44.5	77.9924		44.5	50.1113	129.843	74.1169	114.303	84.7297	12.8738	31.835	101.297	99.8985	137.762	88.2009	105.616	-105.689	46.326	36.869	52.0585	130.735	66.7116	52.2934	99.8746	103.218	10.187	135.132	47.018	7.90372	52.3876	99.8746	102.944	149.039	73.7855	12.0298	82.0055	62.4061	77.9924	51.2969	2.29069	34.1752	31.2776	113.12	10.7638	43.2859	19.5521	59.752	45.2675	74.5419
	44.6	77.6596		44.6	50.2618	130.452	74.2534	114.822	85.3308	13.3764	31.4667	101.244	100.338	137.944	88.2044	106.561	-104.577	45.9911	36.3588	52.5906	130.82	66.2806	52.5676	100.222	102.882	10.7344	135.143	47.0252	8.31327	52.7041	100.222	102.52	150.26	74.4295	12.2595	82.3128	62.424	77.6596	51.2172	2.70539	34.3321	31.277	113.74	11.6853	43.3023	19.5668	59.0218	45.2571	74.5436
	44.7	77.3623		44.7	50.5463	131.088	74.5108	115.364	85.7647	13.757	31.1078	101.202	100.438	137.953	88.2331	107.323	-103.394	45.7191	35.953	53.0125	131.006	65.8404	52.9924	100.649	102.388	11.0987	135.418	46.9992	9.04392	53.148	100.649	102.05	151.065	75.1642	12.5633	82.5987	62.7315	77.3623	50.9949	3.29632	34.6018	31.2456	114.103	12.2331	43.551	19.4878	58.2593	45.2216	74.5084
	44.8	77.3075		44.8	50.7302	131.625	74.8185	116.25	86.2998	14.4472	31.2023	101.02	101.012	137.853	88.2042	108.207	-102.321	45.4613	35.0092	53.2901	131.119	65.1339	53.4799	100.997	102.114	11.7095	135.747	47.0168	9.9498	53.6095	100.997	101.902	151.205	75.8057	12.6001	82.6548	62.9441	77.3075	50.966	3.79383	34.8331	31.2789	114.853	12.2774	43.8258	19.5469	57.5894	45.4292	74.5427
	44.9	77.3377		44.9	50.8463	132.117	74.7512	116.888	86.8832	15.2852	31.5346	101.239	101.422	137.993	88.1909	109.094	-101.265	45.1456	34.2267	53.338	131.183	64.5946	53.8279	101.532	102.033	12.2535	136.061	47.0293	10.8241	53.9657	101.532	101.673	150.215	76.4909	12.8	82.7196	63.0207	77.3377	50.951	4.1811	34.9459	31.2532	115.508	12.7656	44.186	19.5591	56.9816	45.3842	74.5098
	45	77.4091		45	51.1107	132.608	74.4671	117.392	87.329	15.924	31.8754	101.298	101.953	138.357	88.0373	109.892	-100.226	44.8141	33.4454	53.4481	131.38	63.8829	54.2837	101.914	101.786	12.843	136.528	46.9709	11.6967	54.3874	101.914	101.624	149.006	77.2217	12.8626	82.9141	63.087	77.4091	50.9055	4.48048	35.1372	31.2753	116.312	13.0156	44.7203	19.5547	56.5243	45.4473	74.4842
	45.1	77.6897		45.1	51.2975	133.338	73.8419	117.91	87.8414	16.5225	32.2361	101.049	102.28	138.694	88.1955	110.771	-99.3345	44.4497	32.4454	53.5376	131.461	63.0014	54.6336	102.383	102.128	13.3849	136.665	46.9603	12.5875	54.8046	102.383	101.907	147.638	77.815	12.9062	83.2358	63.2743	77.6897	50.8743	4.95112	35.3978	31.2687	117.105	12.8385	45.0412	19.5197	56.0597	45.43	74.2821
	45.2	77.6994		45.2	51.3381	133.894	73.2564	118.381	88.4079	17.099	32.2423	101.075	102.585	138.661	88.1773	111.516	-98.3926	44.1691	31.5499	53.6513	131.392	62.1247	55.015	102.773	102.623	13.7399	136.912	47.0034	13.1669	55.1633	102.773	102.275	146.396	78.5576	13.0911	83.3147	63.507	77.6994	50.6957	5.35825	35.6548	31.2353	117.712	12.5848	45.3096	19.4977	55.8496	45.4242	74.2126
	45.3	77.6199		45.3	51.5424	134.322	73.0055	118.785	88.5762	17.8394	32.0152	101.097	103.095	138.874	88.2116	112.348	-97.3456	43.8245	30.7034	53.8473	131.442	61.4451	55.3041	103.234	102.62	14.0361	137.171	46.984	13.3366	55.4665	103.234	102.328	145.056	79.3086	13.1593	83.4732	63.5843	77.6199	50.6997	5.77935	35.9571	31.2773	118.615	12.4942	45.5546	19.2592	55.8181	45.2569	74.3249
	45.4	77.6383		45.4	51.6471	134.796	72.3149	119.277	88.52	18.8582	31.7555	101.107	103.335	139.267	88.174	113.164	-96.3616	43.5057	29.8353	54.1245	131.946	60.7548	55.5151	103.774	102.679	14.2355	137.532	46.9665	13.2055	55.638	103.774	102.45	143.783	79.998	13.3848	83.7329	63.5907	77.6383	50.6638	6.1941	36.2244	31.2913	119.599	12.5393	45.7861	19.2664	55.8213	45.414	74.3617
	45.5	77.5764		45.5	51.886	135.16	71.3241	119.879	88.5427	19.7855	31.5172	101.032	103.822	139.543	88.0537	113.986	-95.2307	43.2666	28.9125	54.2644	132.361	60.1687	56.0011	104.217	102.599	14.594	137.573	46.9685	12.3336	56.0318	104.217	102.243	142.487	80.7485	13.4374	83.9186	63.6041	77.5764	50.5787	7.13243	36.3287	31.2654	120.502	12.7231	46.0874	19.3131	55.8713	45.4266	74.391
	45.6	77.7006		45.6	52.1248	135.659	70.597	120.242	88.7606	20.5451	31.2	101.194	104.126	139.614	88.1849	114.713	-94.1628	42.948	28.0567	54.3468	133.054	59.64	56.3889	104.623	102.592	15.1078	137.26	46.991	11.5139	56.4853	104.623	102.211	141.429	81.3766	13.4556	84.0929	63.8877	77.7006	50.4058	7.963	36.5832	31.2923	121.189	13.0939	46.3768	19.4631	55.8141	45.4549	74.3542
	45.7	77.9661		45.7	52.2031	136.137	69.6711	120.541	89.4257	21.2027	30.9176	101.237	104.552	139.691	88.149	115.552	-93.2984	42.6997	27.2327	54.4198	133.49	58.9982	56.4901	104.885	102.32	15.4457	136.802	46.9839	10.7272	56.6023	104.885	101.944	141.386	81.8752	13.7118	84.2921	63.9503	77.9661	50.1544	8.80339	36.9052	31.279	121.79	13.4047	46.7694	19.5962	55.9137	45.4854	74.3621
	45.8	77.9827		45.8	52.4153	136.721	68.6605	121.053	90.066	21.9638	30.955	101.265	104.92	139.9	87.9746	116.307	-92.4642	42.3958	26.4926	54.4032	134.062	58.347	56.9535	105.298	101.769	16.0302	136.098	46.956	9.91397	57.0376	105.298	101.432	141.391	81.7973	13.7183	84.37	64.1176	77.9827	50.0199	9.43332	37.1743	31.2961	122.374	13.6962	47.2401	19.5835	56.1728	45.5067	74.3443
	45.9	77.9842		45.9	52.5189	137.234	67.7808	121.553	90.6707	22.783	31.289	101.265	105.26	140.099	87.8478	116.95	-91.2605	42.1379	25.9677	54.609	134.547	57.5613	57.328	105.51	100.862	16.6024	135.586	46.9567	9.03525	57.4184	105.51	100.904	141.602	81.8972	13.7849	84.5872	64.1626	77.9842	49.8482	10.2673	37.4331	31.2287	123.012	13.8965	47.7631	19.7753	56.6699	45.4872	74.3439
	46	78.0719		46	52.3031	137.808	66.9361	121.957	91.3418	23.5345	31.6206	101.274	105.447	140.305	87.9349	117.906	-90.4949	41.8136	26.0425	54.5887	134.975	56.8947	57.7099	105.711	100.472	16.9457	135.319	46.949	8.13324	57.8407	105.711	100.449	141.33	82.0805	13.9467	84.7238	64.1705	78.0719	49.7712	10.8863	37.5569	31.2584	123.569	14.1651	48.0702	19.7371	57.3464	45.4928	74.5403
	46.1	78.2902		46.1	51.7347	138.412	66.1544	122.526	91.9678	24.3932	31.7802	101.246	105.45	140.427	87.9986	118.832	-89.3707	41.5223	26.7749	54.4334	135.426	56.0165	58.252	106.048	100.067	17.2254	135.143	46.9832	7.53833	58.3281	106.048	100.037	140.504	82.2018	13.8953	85.0692	64.2586	78.2902	49.6798	11.1591	37.7927	31.3056	124.129	14.1836	47.8299	19.5838	57.8973	45.5151	74.5368
	46.2	78.5487		46.2	51.4503	138.926	65.2921	123.045	92.2964	25.0147	32.0857	101.204	105.469	140.893	88.0222	119.691	-88.3518	41.3476	27.8061	54.423	135.858	55.2775	58.5239	106.226	99.4693	17.7863	134.889	46.9461	6.88591	58.6209	106.226	99.5671	139.718	82.2774	13.9538	85.243	64.4307	78.5487	49.4271	11.3963	38.0513	31.2442	124.801	13.9674	47.4498	19.7707	58.5717	45.4629	74.5424
	46.3	78.6387		46.3	51.1651	139.327	64.5669	123.099	92.7265	25.6218	32.4471	101.161	105.438	141.1	87.9026	120.492	-87.2636	41.0499	28.9107	54.4008	136.397	54.706	58.7071	106.456	99.4677	18.3729	134.891	46.9813	6.03728	58.7816	106.456	99.505	138.875	82.2535	13.9852	85.3568	64.7224	78.6387	49.2532	11.5069	38.3122	31.2649	125.444	13.6939	47.1469	19.8533	59.5129	45.4651	74.3947
	46.4	78.8487		46.4	51.1195	139.885	63.9557	123.145	93.1566	26.208	32.7706	101.193	105.45	141.271	87.717	121.044	-86.1417	40.7783	30.0319	54.1238	136.963	54.4686	58.8789	106.663	99.2101	18.9408	135.107	46.9942	4.99962	59.0748	106.663	99.4324	137.874	81.9783	14.2494	85.6189	64.8303	78.8487	49.1512	11.7562	38.4498	31.2512	126.086	13.7267	46.7079	19.8996	60.4123	45.4922	74.5111
	46.5	79.0596		46.5	51.1558	140.478	63.2232	123.123	93.721	26.9124	33.068	101.039	105.442	141.428	87.7073	121.605	-84.9495	40.4752	31.1285	53.763	137.736	54.4759	59.3615	106.955	99.1973	19.2907	135.211	46.9931	4.34521	59.4882	106.955	99.4476	137.027	81.3157	14.3161	85.9133	64.906	79.0596	48.967	12.0445	38.7508	31.2669	126.87	13.7493	46.4519	20.0487	61.2042	45.4609	74.3584
	46.6	79.2541		46.6	51.5578	141.198	63.2733	123.186	94.2287	27.5614	33.4293	101.005	105.421	141.48	87.8697	122.882	-83.8717	40.2087	32.0671	53.2964	138.165	54.4356	59.6459	107.168	99.2809	19.7802	135.456	46.9584	4.07623	59.7545	107.168	99.5283	136.14	80.7253	14.5211	86.3349	64.9006	79.2541	48.6942	12.3605	39.0582	31.2657	127.521	14.1656	46.404	20.0659	62.1033	45.4556	74.5014
	46.7	79.6876		46.7	52.143	141.83	64.2229	123.239	94.7854	28.2036	33.7066	101.08	105.407	141.578	87.7409	123.887	-82.9061	40.0983	33.0359	52.9107	138.133	54.4676	60.0178	107.359	99.4374	20.0846	135.493	46.9716	4.11581	60.1377	107.359	99.5081	135.508	79.9909	14.5999	86.5372	64.9911	79.6876	48.5805	12.6712	39.2266	31.2683	128.004	14.5128	46.6269	19.9303	62.9994	45.455	74.3614
	46.8	79.9909		46.8	52.7906	142.385	65.2614	123.36	95.4268	29.0125	34.1099	101.228	105.242	141.883	87.5955	124.659	-82.1154	39.8224	33.7088	52.4451	138.04	54.3991	60.496	107.385	99.5185	20.395	135.734	46.9817	4.25782	60.571	107.385	99.6987	134.52	79.3183	14.8699	86.7046	64.8768	79.9909	48.3967	13.2091	39.3467	31.2932	128.139	14.907	46.8998	20.1183	63.7247	45.4433	74.364
	46.9	80.1661		46.9	53.2524	142.903	66.2077	123.49	96.042	29.7809	34.3841	101.212	105.211	142.278	87.5995	125.358	-81.3949	39.5323	33.805	52.1015	138.21	54.439	60.8267	107.616	100.361	20.6573	136.085	46.9536	4.32202	60.9078	107.616	100.309	133.862	78.7969	15.3843	86.7974	64.4487	80.1661	48.2965	13.4994	39.6047	31.2533	128.707	15.4097	46.985	20.1378	64.3555	45.4454	74.2754
	47	80.6185		47	53.8119	143.418	67.113	123.729	96.6472	30.4406	34.6956	101.238	105.047	142.64	87.5346	126.249	-80.3211	39.2608	33.8152	51.6205	138.364	54.4544	61.1219	107.799	101.057	20.6653	136.529	46.9287	4.62514	61.2155	107.799	100.426	133.483	78.1378	15.7024	86.828	63.9776	80.6185	48.2635	13.7595	39.8744	31.254	129.512	15.9081	46.9923	20.1797	64.7086	45.4456	74.0489
	47.1	80.8679		47.1	54.2479	144.01	67.8951	123.979	97.1705	30.8415	34.9763	101.259	105.006	142.92	87.6159	127.176	-79.327	38.9458	34.2396	51.3275	138.385	54.3937	61.4411	107.985	102.338	20.5214	136.852	46.9496	5.20322	61.5252	107.985	101.942	133.345	77.6546	16.0361	87.0213	63.5913	80.8679	48.0602	14.091	40.1048	31.2718	130.399	16.4399	46.6719	20.4026	65.1745	45.488	73.7401
	47.2	81.019		47.2	54.7122	144.329	68.6592	124.361	97.6766	31.5721	35.3649	101.076	104.764	143.187	87.6605	127.901	-78.1821	38.4487	34.6737	50.6178	138.459	54.4424	61.7171	108.088	102.993	20.1863	137.095	46.9763	5.81717	61.8182	108.088	102.757	133.349	77.6002	16.3978	87.09	63.0923	81.019	47.8383	14.6073	40.3274	31.2848	131.06	16.8011	46.1577	20.4547	65.8789	45.4468	73.7068
	47.3	81.3097		47.3	55.1548	144.627	69.5551	124.784	98.2738	32.2904	35.6506	101.064	104.447	143.381	87.89	128.737	-77.0178	38.3459	35.4584	49.9905	138.689	54.3831	62.0755	108.174	103.487	20.117	137.198	47.0051	6.38906	62.201	108.174	103.2	133.272	77.3214	16.9164	87.4391	62.7112	81.3097	47.8206	14.8989	40.5464	31.2723	131.624	17.2607	45.8253	20.475	66.3231	45.489	73.8878
	47.4	81.7287		47.4	55.446	145.122	70.5343	125.149	98.4184	33.0792	35.8235	101.026	104.208	143.822	87.9946	129.744	-75.7991	37.8139	36.1109	49.3486	139.225	54.2491	62.5647	108.383	103.873	19.8892	137.401	46.9877	6.91932	62.6461	108.383	103.696	133.183	76.9911	17.3018	87.7022	62.4118	81.7287	47.8191	15.152	40.5953	31.288	132.102	17.6125	45.5907	20.728	65.8247	45.4441	73.8659
	47.5	82.1526		47.5	55.796	145.696	71.2687	125.869	98.3001	33.5388	36.1928	101.027	104.127	144.208	88.1233	130.567	-74.5321	37.3964	36.8419	48.8338	139.654	54.3867	62.9428	108.569	104.432	19.8887	137.568	46.9708	7.26822	63.0511	108.569	104.319	132.596	76.8277	17.464	87.922	62.5593	82.1526	47.754	15.2821	40.8536	31.2637	132.713	18.1544	45.2574	21.0467	65.1055	45.407	73.8856
	47.6	82.6683		47.6	56.235	146.291	72.0757	126.397	98.0842	33.9404	36.5357	100.948	103.86	144.659	88.0602	131.332	-73.5228	36.7959	37.5121	48.5301	140.119	54.4223	63.2452	108.65	105.121	19.9066	137.807	46.9563	7.82241	63.3751	108.65	105.094	131.463	76.7068	17.4464	88.2353	62.8494	82.6683	47.5739	15.2769	41.0273	31.2899	133.216	18.5625	44.9578	21.408	64.4608	45.4569	73.9183
	47.7	83.0505		47.7	56.4294	146.661	72.9747	126.788	97.6747	34.5999	36.8376	101.028	103.708	145.033	88.1453	132.208	-72.3404	36.475	38.3737	48.1993	140.209	54.4804	63.742	108.714	105.917	20.113	138.182	46.9898	8.39004	63.8419	108.714	105.92	130.727	76.3882	16.9027	88.7026	62.8461	83.0505	47.5331	15.8199	41.1719	31.2503	133.333	18.8131	44.7497	21.9204	64.2208	45.4477	73.9062
	47.8	83.2261		47.8	56.6169	147.152	73.6235	127.31	97.3453	35.2846	37.0167	101.172	103.56	145.637	88.0824	133.143	-70.9931	36.2436	39.0842	47.9113	140.42	54.751	64.0977	109.071	106.573	20.3974	138.594	47.0451	8.78608	64.2021	109.071	106.61	130.164	75.905	16.6475	89.1168	62.7481	83.2261	47.5917	16.6447	41.3699	31.3007	133.273	19.1707	44.6278	22.2891	64.6189	45.447	73.9269
	47.9	82.8904		47.9	56.6631	147.51	74.3394	127.967	96.8615	35.5722	36.8599	101.101	103.59	146.154	88.1806	134.198	-70.032	36.0081	39.8898	47.5501	140.694	55.3214	64.6405	109.259	107.199	20.5001	138.973	47.0074	9.32319	64.7212	109.259	107.207	129.329	75.7141	16.7211	89.4512	62.7952	82.8904	47.6871	17.5344	41.6745	31.2775	132.956	19.2232	44.6862	22.5847	65.0232	45.4443	73.9378
	48	82.1778		48	56.91	148.087	75.2424	128.621	96.602	35.9803	36.5554	101.187	103.831	146.771	87.9821	135.081	-68.9249	35.8589	40.1493	47.224	140.846	55.9218	64.9575	109.498	107.557	20.7535	139.312	47.0332	9.96511	65.089	109.498	107.529	128.604	75.2656	17.247	89.715	62.9417	82.1778	47.5783	18.2029	42.0514	31.2946	132.739	19.082	44.9378	22.8154	65.2719	45.4063	73.9556
	48.1	82.0644		48.1	57.1138	148.326	76.1405	129.059	96.6093	36.6397	36.606	101.041	104.117	147.346	88.0399	136.01	-67.9181	35.5214	40.6735	46.7954	141.237	56.5889	65.287	109.785	108.107	21.2589	139.799	46.9895	10.6808	65.4141	109.785	108.01	128.237	74.8747	17.8	90.001	63.0071	82.0644	47.551	18.9862	42.2816	31.2822	132.706	18.6364	44.7528	22.8835	65.0649	45.4207	73.9604
	48.2	82.2086		48.2	57.3215	148.912	76.8664	129.632	96.8628	37.3335	36.945	101.03	104.487	147.634	88.0141	136.593	-66.7736	35.368	41.3564	46.2915	141.822	56.8781	65.4627	110.137	108.475	21.6464	140.302	47.0691	11.161	65.5742	110.137	108.371	127.705	74.8613	17.7926	90.3089	63.272	82.2086	47.4903	19.366	42.597	31.2598	132.766	18.2698	44.4154	23.0746	64.7939	45.4048	73.9695
	48.3	82.6605		48.3	57.6928	149.791	77.4829	130.143	97.1057	38.1529	37.1618	101.088	104.814	147.862	88.1598	137.456	-65.8737	34.8951	41.8866	45.9086	142.834	57.1567	65.5686	110.421	109.06	22.0655	140.713	47.0155	11.4899	65.7023	110.421	108.959	127.363	75.137	17.8618	90.6666	63.6472	82.6605	47.4277	19.5852	42.8917	31.2744	133.011	18.1429	43.9163	23.0961	64.7369	45.4341	73.9663
	48.4	83.2878		48.4	57.6905	150.377	78.5074	130.725	97.4874	38.82	37.5209	101.176	105.223	148.259	88.1409	138.307	-65.4621	34.5474	42.432	45.3543	143.683	57.5299	66.0171	110.646	109.716	22.4009	140.967	46.9517	12.0372	66.1287	110.646	109.64	126.752	75.4344	18.1526	90.9386	64.1959	83.2878	47.22	19.5522	43.1262	31.263	133.183	17.9488	43.5152	23.1192	64.7191	45.3914	73.9581
	48.5	83.6075		48.5	57.2358	151.09	79.3924	131.363	97.7521	39.6322	37.7874	101.2	105.704	148.515	88.1874	139.251	-64.8012	34.4531	42.5441	44.9793	144.489	57.8208	66.4051	110.702	110.469	22.4231	140.715	46.9647	12.7418	66.5431	110.702	110.366	125.674	75.5928	18.4225	91.2463	64.4975	83.6075	47.2431	19.3778	43.2967	31.2622	133.313	17.8958	43.2198	23.4702	64.7486	45.4406	73.9911
	48.6	84.2016		48.6	56.8714	151.642	80.2899	131.883	97.9049	40.4357	38.1004	101.284	106.373	148.476	88.1476	140.077	-63.6511	34.1742	42.1477	44.6549	144.889	57.8885	66.89	110.45	110.976	22.5175	140.145	47.0539	13.03	66.9996	110.45	110.863	124.949	75.5558	18.6614	91.4143	64.5197	84.2016	47.2528	19.3658	43.6242	31.2883	133.21	17.6035	42.6931	23.6781	64.654	45.4156	74.0056
	48.7	85.0384		48.7	56.3849	152.132	81.0311	132.296	98.0061	41.2318	38.3297	101.305	106.985	148.606	88.146	140.883	-62.4711	33.9311	41.4177	44.2128	145.201	58.1577	67.2695	110.317	111.367	22.8449	139.584	46.9918	13.3045	67.4023	110.317	111.284	124.382	75.4	18.6877	91.6888	64.5333	85.0384	47.5313	19.4254	43.9842	31.2674	133.031	17.0701	42.3402	23.954	64.3158	45.253	74.0343
	48.8	85.8681		48.8	55.9751	152.645	81.774	132.778	97.8473	41.9167	38.6381	101.283	107.497	148.647	88.0425	141.635	-61.4541	33.6793	40.6862	43.7887	145.93	58.4107	67.724	110.264	111.587	23.2634	139.784	46.969	13.5775	67.7651	110.264	111.501	124.395	74.8381	18.693	91.9868	64.4905	85.8681	47.7531	19.6731	44.2837	31.2687	132.989	16.7582	42.0472	24.0625	63.4873	45.3752	74.03
	48.9	86.5633		48.9	55.6362	153.106	82.6326	133.376	97.4405	42.5867	38.7063	101.215	107.923	148.86	88.1514	142.57	-60.3856	33.3881	39.8651	43.2336	146.625	58.797	68.0319	110.351	111.662	23.5756	140.374	47.0406	13.8794	68.143	110.351	111.715	124.142	74.2828	18.7099	92.2705	64.4524	86.5633	47.8723	19.9839	44.593	31.2585	133.026	16.8132	41.7042	24.2685	62.6253	45.4412	74.0545
	49	87.317		49	55.1226	153.595	83.4862	133.924	96.9299	43.1372	38.8745	101.185	108.399	148.928	88.025	143.478	-59.268	33.0661	38.9451	42.7653	147.283	59.0926	68.3532	110.393	112.104	23.8937	141.009	46.9925	14.2937	68.5092	110.393	112.054	123.535	73.7026	18.7188	92.5711	64.5513	87.317	48.1287	20.6011	44.8132	31.2556	133.402	16.7276	41.3627	24.3631	62.0435	45.4382	74.0487
	49.1	88.0046		49.1	54.6746	154.019	84.2501	134.363	96.392	43.4386	39.1205	101.208	108.947	149.176	88.1574	144.295	-58.0444	32.7571	38.1289	42.3459	148.044	59.4923	68.6112	110.414	112.459	23.9289	141.651	47.0372	14.8447	68.7534	110.414	112.411	123.608	72.9854	18.6943	92.7767	64.5635	88.0046	48.2843	21.4003	44.9107	31.2282	134.147	16.4483	40.8715	24.5944	61.3799	45.4357	74.0609
	49.2	88.6514		49.2	54.3301	154.42	84.9923	135.09	95.9548	44.0705	39.3756	101.255	109.451	149.387	88.1429	145.101	-56.8557	32.4569	37.1792	41.8248	148.523	59.8224	68.9094	110.373	112.996	24.1005	142.482	47.0153	15.4036	69.0452	110.373	112.988	124.102	72.3713	18.4715	92.9154	64.7926	88.6514	48.5728	21.7986	45.1778	31.2622	134.825	16.1343	40.5075	24.5077	60.8257	45.3943	74.0752
	49.3	89.1283		49.3	53.972	154.964	85.6489	135.755	95.5285	44.9127	39.5781	101.233	109.879	149.46	88.185	146.031	-55.5951	32.1363	36.13	41.3027	149.17	60.1612	68.9571	110.412	113.689	24.1044	143.038	47.0221	15.9155	69.0394	110.412	113.666	124.953	71.7016	18.4085	93.2079	64.8524	89.1283	48.6131	22.5071	45.3788	31.3028	135.664	15.6763	40.204	24.2499	60.2475	45.4008	74.0652
	49.4	89.1573		49.4	53.6339	155.581	86.5164	136.345	95.0484	45.7137	39.6537	101.268	110.203	149.73	88.2192	146.915	-54.3839	31.8291	35.0175	40.7443	149.785	60.6121	68.6921	110.7	114.272	24.1514	143.339	46.9843	16.2761	68.815	110.7	114.254	126.215	71.0472	18.4353	93.5487	65.0249	89.1573	48.8572	23.1195	45.3488	31.2815	136.471	15.2469	39.8819	24.084	59.518	45.2566	74.0866
	49.5	88.5403		49.5	53.1769	155.973	87.2831	136.948	94.6051	46.5353	39.5609	101.292	110.435	150.333	88.2455	147.809	-53.2791	31.4289	33.9928	40.1006	150.227	60.5892	68.754	111.287	115.073	24.2284	143.526	47.0042	16.4021	68.8962	111.287	115.015	127.49	70.2502	18.6447	93.7887	65.2944	88.5403	48.9744	23.7596	44.8691	31.2768	137.199	14.7461	39.6065	24.2166	59.0861	45.3997	74.0777
	49.6	87.6777		49.6	52.9846	156.567	88.1088	137.556	94.1774	47.2223	39.4043	101.286	110.759	150.85	88.164	148.629	-52.1396	31.1251	33.1413	39.5594	150.343	60.432	69.215	111.638	115.692	24.2758	143.828	47.0125	17.0225	69.3318	111.638	115.615	128.582	69.4572	18.6049	94.0082	65.6006	87.6777	49.2145	24.336	44.6161	31.2801	137.809	14.2878	39.3007	24.5584	58.5547	45.3903	74.0736
	49.7	87.1099		49.7	52.667	156.932	89.0024	138.08	93.7593	48.0152	39.1285	101.273	111.278	150.884	88.2001	149.544	-50.943	30.6254	32.7202	39.1628	150.329	60.0799	69.5901	111.622	116.297	24.4271	144.184	47.0625	17.3071	69.7121	111.622	116.231	129.899	68.8988	18.4944	94.2886	65.9823	87.1099	49.27	24.5349	44.2969	31.261	138.578	13.9195	39.0083	24.7947	57.9667	45.234	74.0652
	49.8	86.5076		49.8	52.2516	157.505	89.898	138.644	93.4693	48.6845	38.7776	101.269	111.867	150.903	88.2058	150.334	-49.7893	30.4409	32.1918	38.8061	150.185	59.7749	69.9391	111.6	116.597	24.4466	144.516	47.0079	17.4655	70.0652	111.6	116.523	131.338	68.2374	18.1561	94.716	66.5216	86.5076	49.6983	24.3439	44.1936	31.2432	139.208	13.4026	39.0339	25.1524	57.5271	45.2492	74.0598
	49.9	86.1717		49.9	51.876	158.052	90.5113	139.236	93.0645	49.433	38.5875	101.257	112.243	151.178	88.1901	151.093	-48.6933	30.27	31.827	38.498	150.06	59.6159	70.2954	111.527	117.224	24.4836	144.891	47.0362	17.7775	70.5154	111.527	117.16	132.856	67.6336	18.0974	94.9726	67.042	86.1717	49.8336	24.3316	43.8334	31.2935	139.883	12.8544	39.1085	25.2445	56.8068	45.2522	74.065
	50	86.8233		50	51.4323	158.611	90.5683	139.863	92.5553	50.1226	38.3346	101.211	112.721	151.289	88.2274	151.861	-47.5435	30.2224	31.36	37.9988	149.957	59.903	70.8046	111.28	117.887	24.6724	145.206	47.0229	18.1072	70.8937	111.28	117.837	134.198	67.0432	18.0915	95.2957	67.5021	86.8233	50.0146	24.2638	43.5085	31.2746	140.595	12.2907	39.3485	25.1587	56.1436	45.4275	74.0414
	50.1	87.673		50.1	51.1571	159.14	89.8216	140.466	92.0371	50.8946	38.3957	101.227	113.086	151.479	88.2087	152.714	-46.5778	30.0681	31.0216	37.6103	149.888	60.5968	71.3471	111.277	118.659	24.6957	145.483	47.0018	18.404	71.3696	111.277	118.57	135.509	66.5004	18.3739	95.5987	68.006	87.673	50.0592	23.7908	43.2389	31.2717	141.013	11.669	39.6676	24.6417	55.5605	45.4063	74.0423
	50.2	88.4328		50.2	50.8403	159.692	89.1082	141.259	91.5088	51.6364	38.8315	101.092	113.535	151.631	88.2132	153.724	-45.6949	30.1008	30.7258	37.1335	149.891	61.2489	71.7546	111.435	118.731	24.6999	145.794	47.0271	18.7033	71.774	111.435	118.672	136.668	66.0009	18.7404	95.8778	68.5465	88.4328	50.1511	23.7419	42.9471	31.2937	141.543	10.9828	39.5829	24.2866	54.9745	45.4379	74.063
	50.3	89.3446		50.3	50.7415	160.243	88.4638	141.951	90.9944	52.4296	39.1288	101.072	113.97	151.797	88.1977	154.603	-44.5714	30.0572	30.6632	36.7471	149.669	61.8902	72.23	111.616	118.938	24.7183	146.014	46.9876	19.0716	72.1472	111.616	118.731	137.924	65.5563	19.2913	96.1762	68.9517	89.3446	50.4489	23.3781	42.8297	31.2451	141.479	10.6817	39.2726	23.9906	54.4311	45.4112	74.0453
	50.4	90.2713		50.4	50.7062	160.735	87.5519	142.824	90.5032	53.2644	39.4678	101.292	114.451	151.87	88.187	155.585	-43.4063	30.0784	30.0662	36.207	149.375	62.7432	72.5642	111.811	118.914	24.7022	146.381	47.0188	19.5319	72.6014	111.811	118.839	137.966	64.7997	19.8926	96.4273	69.2884	90.2713	50.7078	23.4308	42.647	31.263	141.128	11.0993	38.983	23.9878	54.7114	45.395	74.0559
	50.5	91.1425		50.5	50.2258	161.476	87.2493	143.664	90.0455	54.0447	39.8211	101.324	114.571	152.017	88.192	156.514	-42.4908	29.8902	29.456	35.7493	149.233	63.1475	72.9144	111.948	118.912	24.516	146.718	47.0264	19.9672	72.9698	111.948	118.812	137.338	64.0603	20.2719	96.6946	69.5282	91.1425	50.9624	23.2153	42.7523	31.3065	140.695	11.9391	38.7181	23.9425	55.2034	45.4509	74.0207
	50.6	92.044		50.6	49.9968	162.096	87.2723	144.356	89.6065	54.8682	40.0683	101.294	114.774	152.14	88.0181	157.398	-41.5417	29.7188	28.415	35.2889	149.258	63.0347	73.2004	112.451	118.698	24.6711	146.817	46.9877	20.3696	73.2953	112.451	118.634	136.451	63.5329	20.8075	96.983	69.7983	92.044	51.0425	22.9286	43.1805	31.2802	140.295	12.5378	38.2643	23.9257	55.6581	45.4556	74.0332
	50.7	92.881		50.7	49.8641	162.732	87.4106	145.178	89.2128	55.6018	40.3203	101.467	115.007	152.347	88.13	158.301	-40.3858	29.5063	27.5301	34.7859	149.048	62.416	73.524	112.688	118.669	24.5353	146.541	47.0196	20.8306	73.619	112.688	118.598	136.351	62.9628	21.3778	97.3869	70.3458	92.881	51.2567	22.5195	43.4988	31.2922	139.996	13.1215	37.952	23.6737	56.4292	45.4657	74.05
	50.8	93.5596		50.8	49.5117	163.337	88.1512	145.959	88.7581	56.369	40.5738	101.334	115.258	152.528	88.0569	159.176	-39.264	29.0868	26.8164	34.2459	148.905	61.7932	73.9951	112.718	118.716	24.6645	146.719	47.0183	21.2506	74.1011	112.718	118.627	136.168	62.381	21.9378	97.8515	70.875	93.5596	51.5316	22.3043	43.8401	31.2731	139.824	13.6695	37.6503	23.1521	57.2252	45.4197	74.0417
	50.9	94.326		50.9	49.0843	163.858	89.0045	146.564	88.3191	57.1399	40.4993	101.496	115.436	152.654	88.183	160.03	-38.3833	28.9379	25.9105	33.8138	148.619	61.4969	74.3209	112.267	118.671	24.4786	147.023	47.0424	21.3641	74.4533	112.267	118.575	136.197	61.7794	22.2583	98.2219	71.1961	94.326	51.6025	22.5238	43.9806	31.2815	139.535	14.2529	37.3528	22.5513	57.9913	45.4617	74.0639
	51	94.709		51	48.6805	164.472	89.6304	146.88	87.7861	57.8475	40.3717	101.522	115.929	152.707	88.157	160.875	-37.5086	28.6663	24.9954	33.4894	148.104	61.4417	74.6374	111.817	118.38	24.4356	147.347	46.9893	21.6131	74.7321	111.817	118.316	136.111	61.1418	22.5673	98.642	71.6063	94.709	51.6517	22.3502	44.2562	31.2453	139.174	14.7289	37.0131	22.1536	58.8223	45.4405	74.0319
	51.1	95.2361		51.1	48.2255	165.069	89.9541	147.434	87.252	58.6313	40.2846	101.888	116.412	152.93	88.0352	161.783	-36.4377	28.411	23.6713	33.5326	147.581	60.8592	74.9813	111.345	118.398	24.2393	147.667	47.0447	22.0098	75.1117	111.345	118.32	136.132	60.498	23.0981	99.0263	72.0162	95.2361	51.8078	22.2406	44.5958	31.3188	138.982	15.1671	36.6097	21.6619	59.7997	45.1987	74.0558
	51.2	96.1584		51.2	47.739	165.678	90.3964	148.066	86.9094	59.3121	40.4213	102.501	116.836	153.17	88.0376	162.656	-35.3465	28.0649	22.8876	33.5815	147.254	60.2842	75.2131	110.954	118.439	24.1447	147.864	46.978	22.5186	75.3326	110.954	118.361	136.412	59.7793	23.6458	99.3584	72.2987	96.1584	51.8594	22.3482	44.8433	31.2701	139.423	15.5871	36.2785	21.6721	60.6592	45.1954	74.0524
	51.3	97.0161		51.3	47.2123	166.275	90.5234	148.711	86.3793	60.0881	40.7962	102.795	117.193	153.277	88.052	163.577	-34.0393	27.7902	22.2888	33.5718	146.867	59.6708	75.6485	111.156	118.519	24.1349	148.477	47.0138	22.8061	75.7621	111.156	118.451	136.96	59.1893	24.2337	99.8151	72.5262	97.0161	51.9146	22.534	45.1332	31.2896	140.023	15.5496	35.884	21.8342	61.1991	45.1819	73.9634
	51.4	97.8526		51.4	46.7233	166.881	90.677	149.493	85.8327	60.8262	41.1396	102.839	117.639	153.519	88.0647	164.538	-33.0787	27.5088	21.7093	33.4824	146.521	59.0508	75.7265	111.555	118.651	24.2373	148.763	47.0089	22.7878	75.8576	111.555	118.566	137.647	58.473	24.8187	100.164	72.7337	97.8526	52.1443	21.9673	45.3582	31.3106	140.342	15.3292	35.6193	21.94	61.6978	45.2299	73.8681
	51.5	98.5514		51.5	46.3491	167.514	91.2146	150.074	85.3521	61.549	41.5872	102.836	117.999	153.746	87.8398	165.4	-31.7677	27.1672	21.0978	33.5176	146.008	58.5216	75.6896	111.807	118.681	24.192	149.139	47.0007	22.7848	75.8249	111.807	118.604	139.168	57.8325	25.2022	100.513	73.1252	98.5514	52.6254	21.3334	45.4693	31.2867	140.426	15.0851	35.2961	21.9541	61.808	45.4051	73.7892
	51.6	99.353		51.6	45.8783	167.911	92.0114	150.595	84.9175	62.1927	41.6858	103.107	118.528	153.848	87.7328	166.288	-30.4882	26.8912	20.2285	33.537	145.228	58.7306	75.726	112.122	118.689	24.2151	149.461	47.0577	23.119	75.8923	112.122	118.6	140.501	57.1564	25.6873	100.862	73.5367	99.353	52.952	20.5255	45.6993	31.2808	140.289	14.7478	35.0509	22.1676	61.7446	45.445	73.9255
	51.7	100.27		51.7	45.4747	168.043	92.8356	151.238	84.3502	63.0508	41.2119	103.462	118.707	154.009	87.8394	167.3	-29.3443	26.8635	19.0389	33.5049	145.044	59.3173	75.9813	112.351	118.669	24.2004	149.688	47.0549	23.5692	76.1322	112.351	118.546	141.918	56.6932	26.0535	101.285	73.9183	100.27	53.1906	20.0045	45.8944	31.2607	140.271	14.3135	34.7625	22.2875	61.7451	45.3962	73.8839
	51.8	101.021		51.8	44.9789	168.343	93.5264	151.901	83.9013	63.8231	41.2137	103.752	119.045	154.148	87.9122	168.207	-28.3387	26.816	17.8637	33.5455	145.048	60.087	76.2841	112.671	118.611	24.4646	149.912	47.0401	23.7488	76.4306	112.671	118.518	143.214	56.194	26.6339	101.615	74.3956	101.021	53.4672	19.5922	45.8844	31.2921	140.129	13.9634	34.4245	22.19	61.816	45.2362	73.6944
	51.9	101.508		51.9	44.7031	168.628	94.4073	152.413	83.39	64.5888	41.5818	104.039	119.495	154.331	88.0142	169.014	-27.2588	26.56	17.1272	33.8113	145.155	60.7627	76.3202	112.815	118.474	24.7756	150.37	46.9873	23.9795	76.4962	112.815	118.397	144.75	55.6435	27.1695	101.919	74.5762	101.508	53.5645	19.0621	46.0173	31.2738	140.135	13.6029	34.3629	22.2489	61.7422	45.3991	73.6693
	52	102.315		52	44.3009	168.893	95.3136	152.915	82.8166	65.4149	42.195	104.274	119.65	154.395	88.1552	170.019	-26.082	26.2679	16.5272	33.8696	145.062	61.2631	76.2973	113.044	118.432	25.367	150.681	46.9067	24.2088	76.4714	113.044	118.358	146.121	55.1125	27.5387	102.33	75.1204	102.315	53.6226	18.7353	46.191	31.3005	140.071	13.1654	34.4684	22.3124	61.6515	45.4038	73.6094
	52.1	103.292		52.1	44.0016	169.127	95.6606	153.34	82.2566	66.3056	42.6106	104.56	120.06	154.654	88.1587	170.91	-25.0813	25.945	16.1185	33.5094	144.239	61.4484	76.2036	113.344	118.401	25.9098	150.918	46.956	24.5886	76.3506	113.344	118.307	147.568	54.5308	28.1006	102.572	75.3916	103.292	53.8119	18.2142	46.3157	31.2667	139.774	12.8224	34.9919	22.4613	61.4992	45.2527	73.4801
	52.2	104.148		52.2	43.6182	169.434	95.5923	153.864	81.8398	67.1959	42.9706	104.969	120.188	155.203	88.1613	171.768	-23.9913	25.6226	15.2207	32.8713	143.585	61.2866	76.0287	113.447	118.184	26.2661	151.481	46.9832	25.1552	76.2869	113.447	118.079	148.826	53.8472	28.5999	102.874	75.7056	104.148	54.0234	17.925	46.4798	31.2802	139.539	12.2815	35.3001	22.4914	61.1863	45.262	73.4443
	52.3	104.88		52.3	43.1946	169.411	95.5477	154.334	81.3477	67.8605	43.3012	105.248	120.412	155.641	88.1679	172.603	-22.8971	25.3728	13.8669	32.3932	143.174	60.9143	75.9582	113.404	117.819	26.5453	151.896	46.9999	25.4866	76.1122	113.404	117.711	150.193	53.3774	29.0539	103.327	76.059	104.88	54.169	17.3566	46.5421	31.2716	139.136	12.2587	34.7958	22.5499	60.9	45.4224	73.4331
	52.4	105.589		52.4	43.2061	169.402	95.5924	154.663	80.9092	68.4729	43.5714	105.575	120.729	156.086	88.1887	173.473	-21.887	25.1732	12.9986	31.9753	142.556	60.4029	75.9766	113.684	117.456	26.8734	152.217	46.9551	25.738	76.1448	113.684	117.348	151.652	52.7652	29.531	103.729	76.2456	105.589	54.4128	17.0693	46.7404	31.2743	138.411	12.2187	34.4918	22.772	60.6459	45.2299	73.4912
	52.5	106.5		52.5	43.1505	169.07	95.8438	155.151	80.3587	68.9997	43.846	105.806	121.015	156.526	88.194	174.635	-20.7439	24.8556	12.1137	31.5295	141.865	59.9016	75.9258	114.223	117.179	27.2314	152.785	46.9571	25.9977	76.0564	114.223	117.116	152.837	52.1723	29.5695	104.096	76.4993	106.5	54.6372	16.6817	46.8364	31.2872	137.818	12.1348	34.1422	22.7422	60.5352	45.4106	73.448
	52.6	107.292		52.6	43.2123	168.62	96.1568	155.659	80.0804	69.2822	44.1858	106.054	121.469	156.972	88.1709	175.684	-19.6127	24.7228	10.9738	31.1813	141.129	59.3167	75.777	114.741	116.893	27.5661	152.821	46.9325	26.2822	75.9458	114.741	116.837	153.992	51.5623	29.5772	104.228	76.8218	107.292	54.9532	16.167	47.0678	31.2373	137.176	11.9485	33.7982	22.7789	60.3793	45.3968	73.4291
	52.7	108.097		52.7	43.364	168.297	96.6885	156.182	80.2265	69.3999	44.3318	106.316	121.806	157.1	88.0566	176.462	-18.5547	24.3603	9.93669	30.8497	140.604	58.7613	75.9021	115.15	116.667	28.1159	153.09	46.9206	26.5841	76.0484	115.15	116.611	155.265	50.907	29.5821	104.228	77.2742	108.097	55.3066	15.8785	47.202	31.2321	136.828	11.9296	33.2546	22.8236	60.273	45.4396	73.4091
	52.8	108.803		52.8	43.4073	168	96.983	156.76	80.1002	69.5198	44.5144	106.742	122.095	157.411	88.2242	177.338	-17.533	24.1181	9.24437	30.5773	140.475	58.1803	75.744	115.585	116.547	28.6553	153.017	46.8927	26.9508	75.9835	115.585	116.476	156.707	50.3742	29.7921	104.37	77.6699	108.803	55.6234	15.6067	47.5244	31.2512	136.803	12.1759	32.9732	22.7789	60.2291	45.4563	73.4479
	52.9	109.65		52.9	43.6244	167.965	97.4016	157.395	79.8657	69.5574	44.7155	107.092	122.636	157.851	88.1971	178.001	-16.3315	23.9906	8.50557	30.3069	140.476	57.4964	75.7176	115.892	116.316	29.0104	153.247	46.8714	27.1964	75.8548	115.892	116.26	158.062	49.7744	29.5879	104.637	78.1765	109.65	55.6923	15.5112	47.9191	31.2515	136.574	12.2535	32.9847	22.7808	60.2921	45.5806	73.3923
	53	109.875		53	43.8001	168.2	97.9255	158.095	79.863	69.4731	44.8374	107.408	122.989	158.296	88.2132	178.843	-15.1936	23.6436	7.79986	30.1129	140.478	56.6133	75.6958	116.046	116.038	29.4775	153.454	46.9891	27.4133	75.8372	116.046	116.009	159.287	49.2325	29.7939	104.941	78.7027	109.875	55.936	15.2045	48.0272	31.2528	136.592	12.4751	32.6393	22.8304	60.2722	45.7845	73.3532
	53.1	109.318		53.1	43.8458	168.639	98.3133	158.673	79.8992	69.4689	44.9897	107.713	123.421	158.966	88.1843	179.613	-14.0764	23.2136	7.08962	30.0505	140.692	55.9045	75.6813	116.282	115.71	29.7778	153.469	47.0101	27.5247	75.8178	116.282	115.693	160.812	48.6748	29.8495	105.286	79.1024	109.318	56.237	14.8879	48.2844	31.2445	136.571	12.4215	32.3382	23.0944	60.3101	45.9984	73.3138
	53.2	108.473		53.2	43.9772	169.165	98.7741	158.905	79.88	69.4846	45.1303	108.005	123.823	159.58	87.9276	180.401	-12.9154	23.0991	6.13792	30.0036	140.761	55.1454	75.5099	116.687	115.666	29.9796	153.474	47.0442	27.8363	75.6521	116.687	115.621	162.326	48.3155	29.9324	105.721	79.3489	108.473	56.4897	14.4035	48.3378	31.2332	136.149	12.5223	31.7785	23.1463	60.3271	46.3199	73.278
	53.3	107.729		53.3	44.0396	169.728	99.5662	158.949	79.8609	69.1437	45.3725	108.408	123.957	160.204	87.7357	181.308	-11.7981	22.7554	4.69878	29.8834	141.016	54.5481	75.5869	117.333	115.635	30.3284	153.464	47.0002	28.1422	75.6915	117.333	115.56	163.752	47.7028	30.1404	106.063	79.422	107.729	56.6142	13.9846	48.5947	31.1654	135.749	12.526	31.4275	23.3337	60.6792	46.4364	73.6506
	53.4	106.927		53.4	44.1116	170.248	99.9401	158.95	79.7405	68.4193	45.6536	108.752	124.184	160.776	87.7122	182.003	-10.8776	22.4941	4.11327	29.7814	141.106	54.291	75.511	118.201	115.316	30.6581	153.485	46.9998	28.3915	75.6531	118.201	115.26	164.924	47.0486	30.1643	106.336	79.8062	106.927	56.9014	13.3762	48.9001	31.2295	135.392	12.8556	30.8815	23.4023	61.0243	46.6589	74.3429
	53.5	106.121		53.5	44.2527	170.664	100.682	158.952	79.6529	67.8115	45.9399	109.089	124.561	161.377	87.6307	182.915	-9.70913	22.1804	3.68362	29.5502	141.144	54.2422	75.6266	118.662	115.086	30.9611	153.469	47.0457	28.6811	75.7425	118.662	115.025	166.064	46.5936	30.1551	106.638	80.4044	106.121	57.1519	12.8717	49.1548	31.1653	134.834	13.3835	30.5988	23.4314	61.6153	46.938	75.1581
	53.6	105.323		53.6	44.3506	171.277	101.337	158.898	79.6674	66.9752	46.1498	109.505	124.848	161.946	87.5548	183.866	-9.14981	21.8992	3.11356	29.4942	141.381	54.2908	75.6412	119.123	114.758	30.938	153.713	47.0389	29.1934	75.7638	119.123	114.772	167.14	46.158	30.1682	106.71	80.9032	105.323	57.5154	12.5677	49.4567	31.1575	134.428	13.9181	30.312	23.5898	62.2892	47.205	75.9811
	53.7	104.68		53.7	44.6426	171.815	101.911	158.934	79.548	65.9737	46.1978	109.889	125.149	162.586	87.6148	184.695	-8.56653	21.7524	2.30028	29.4889	141.561	54.4086	75.6413	119.451	114.527	30.9145	153.47	47.0427	29.5012	75.781	119.451	114.5	168.193	45.8598	30.1451	107.037	81.3804	104.68	57.8192	12.5924	49.7388	31.2226	133.968	14.3221	30.226	23.638	63.4181	47.4416	76.6731
	53.8	103.916		53.8	44.8576	172.397	102.284	158.984	79.2388	65.0732	46.228	110.157	125.411	163.208	87.6775	185.548	-7.60351	21.6033	1.0345	29.2936	141.683	54.2665	75.5213	119.818	114.238	30.8746	153.476	47.0246	29.8141	75.6435	119.818	114.243	169.348	45.6124	30.4212	107.267	81.89	103.916	58.0896	12.6595	50.0097	31.241	133.529	14.7372	30.2238	23.6481	64.3625	47.5772	77.425
	53.9	103.153		53.9	45.162	172.947	103.456	159.004	79.2409	64.3843	46.531	110.453	125.663	163.828	87.5991	186.407	-6.40814	21.4914	0.0589255	28.9823	141.935	53.9987	75.4797	120.192	114.193	30.882	153.486	47.0315	30.1051	75.5872	120.192	114.155	170.149	45.1712	30.5164	107.617	82.3702	103.153	58.3567	13.1472	50.3615	31.238	133.327	15.1277	30.267	23.6043	65.0632	47.7954	78.2674
	54	102.28		54	45.6728	173.523	104.857	159.084	79.6498	63.6235	46.7821	110.529	125.92	164.399	87.5329	187.259	-5.30261	21.2346	-0.706417	28.3552	142.231	53.6235	75.619	120.522	113.955	30.8715	153.479	47.0335	30.4401	75.7637	120.522	113.928	170.784	44.8	30.7735	107.608	82.7297	102.28	58.6517	13.6944	50.5977	31.2507	133.234	15.5618	30.547	23.5004	65.8136	48.0718	79.1576
	54.1	101.543		54.1	46.1295	174.119	105.535	159.129	80.1666	62.9042	46.991	110.72	126.081	164.716	87.3844	188.018	-4.09803	20.9586	-0.70563	27.7535	142.485	53.407	75.6925	120.925	113.689	30.813	153.498	47.0274	30.7874	75.8386	120.925	113.692	171.336	44.6489	31.2318	107.623	83.2334	101.543	59.0264	14.1141	50.8731	31.2508	133.225	15.8459	30.8308	23.4158	66.4147	48.1619	79.8471
	54.2	100.64		54.2	46.6676	174.575	106.189	159.043	80.7291	62.1274	47.3193	110.793	126.556	164.771	87.373	188.874	-2.96773	20.7188	-0.392297	27.3716	142.866	53.3829	75.9045	121.128	113.562	30.6778	153.483	47.0343	31.128	76.0434	121.128	113.509	171.311	44.2937	31.6597	107.648	83.707	100.64	59.4739	14.3046	51.1307	31.2581	133.267	16.1635	31.1266	23.3934	66.9599	48.4535	80.0707
	54.3	99.8689		54.3	47.2112	175.188	106.633	159.026	81.099	61.3024	47.6865	110.947	126.697	164.803	87.4122	189.89	-1.78202	20.4086	0.28202	27.0941	143.294	53.4066	75.7108	120.474	113.118	30.6017	154.004	47.0332	31.5404	75.8704	120.474	113.104	170.395	43.561	32.116	107.846	84.0421	99.8689	59.8489	14.2947	51.446	31.26	133.32	16.3929	31.406	23.3783	67.8238	48.7402	80.3268
	54.4	99.5373		54.4	47.7183	175.772	107.333	159.121	81.7147	60.4646	47.9986	111.25	126.909	164.933	87.3004	190.894	-0.624449	20.4139	0.385662	27.0731	143.584	53.5143	75.4567	119.828	112.848	30.5533	153.488	47.0009	31.2935	75.5746	119.828	112.814	169.813	42.8749	32.4758	107.812	84.3828	99.5373	60.1733	13.7808	51.6508	31.2444	133.565	16.1609	31.7294	23.1943	68.7449	49.0414	80.4722
	54.5	99.3849		54.5	47.8856	176.469	108.152	159.16	82.2523	59.7286	48.2905	111.431	127.159	164.96	87.401	191.81	0.442987	20.3096	1.17084	26.8107	143.759	53.5668	75.4592	119.349	112.696	30.333	153.488	47.0068	31.0963	75.5952	119.349	112.648	169.598	42.6132	32.9826	107.919	84.9553	99.3849	60.499	13.4503	51.8914	31.141	133.544	15.7632	31.483	23.4364	69.1273	49.2842	80.7206
	54.6	99.9311		54.6	48.1455	177.162	109.038	159.249	82.6832	58.9056	48.5454	111.588	127.225	165.003	87.6143	192.558	1.46502	20.1666	1.90445	26.3075	143.964	53.1473	75.4817	118.861	112.57	30.2531	153.488	46.9836	30.8495	75.7037	118.861	112.545	169.245	42.0725	33.593	108.186	85.3263	99.9311	60.813	13.4166	52.1203	31.2527	133.374	15.3855	31.1864	23.6249	69.3016	49.5237	80.807
	54.7	100.584		54.7	48.1821	177.761	109.709	159.758	83.1658	58.0156	48.8656	111.823	127.381	165.059	87.5498	193.348	2.6495	20.1274	2.48077	25.7935	144.566	52.5941	75.435	118.213	112.735	30.0693	153.488	46.9483	30.7036	75.5562	118.213	112.68	168.681	41.7806	34.2274	108.507	85.796	100.584	61.0641	13.4478	52.3194	31.2574	133.602	14.9925	30.8438	23.7041	69.3413	49.6387	80.9099
	54.8	101.505		54.8	48.1241	178.291	110.386	160.503	83.7575	57.2446	49.1216	111.882	127.395	165.248	87.5132	194.215	3.75018	20.1074	3.1551	25.3878	145.408	52.0366	75.3942	117.629	113.04	30.1015	153.488	46.9901	30.9662	75.5121	117.629	113.04	168.187	41.4587	34.8456	108.768	86.2169	101.505	61.3628	13.4336	52.5339	31.2318	133.673	14.5095	30.5471	23.7259	69.3666	49.9303	80.6563
	54.9	102.123		54.9	48.3521	178.793	110.879	161.176	84.3655	56.5896	49.3402	111.927	127.354	165.585	87.2661	195.13	4.47358	20.0807	3.35129	25.0462	146.266	51.4256	75.3507	117.657	113.057	30.0554	153.488	47.0311	31.3308	75.4612	117.657	113.034	168.076	40.9557	35.2313	109.005	86.7239	102.123	61.6092	13.4268	52.7054	31.2472	133.851	13.9586	30.2365	23.9947	69.4389	50.186	80.4321
	55	102.599		55	48.4722	179.159	111.359	161.762	85.0639	55.8692	49.4767	111.922	127.425	165.869	87.2414	196.048	5.19546	20.109	3.40902	24.8062	147.155	50.8413	75.2106	117.887	112.78	30.2856	153.488	47.0176	31.6788	75.3614	117.887	112.732	167.803	40.3903	35.5134	109.239	87.2414	102.599	62.0069	13.223	52.9073	31.2345	133.981	13.6628	29.928	23.9887	69.2978	50.1901	80.2458
	55.1	103.087		55.1	48.6397	179.646	112.059	162.365	85.6487	55.1601	49.6526	111.575	127.487	166.234	87.6175	196.928	6.22065	20.1282	3.28469	24.5782	148.03	50.1732	74.9468	118.02	112.415	30.5369	153.488	46.9966	32.2126	75.0726	118.02	112.363	167.749	39.803	35.7442	109.288	87.6567	103.087	62.2657	13.4456	53.2365	31.2284	134.141	13.3108	29.4062	23.9805	68.6787	50.4327	80.2204
	55.2	103.808		55.2	48.9467	180.147	113.026	163.001	86.3338	54.6753	49.6697	111.106	127.471	166.389	87.9258	197.555	7.38269	20.4342	3.15453	23.9963	148.713	49.5234	74.5771	118.027	112.2	30.5152	153.488	47.0318	32.5837	74.6712	118.027	112.156	167.479	39.1962	36.2563	109.283	88.1732	103.808	62.4347	13.4179	53.4571	31.2421	134.199	12.5575	29.0521	23.6759	67.8802	50.4924	80.4592
	55.3	104.521		55.3	49.3111	180.694	113.561	163.643	86.9227	54.0025	49.6733	110.992	127.431	166.724	88.0549	198.493	8.21977	20.5412	3.07971	23.481	149.738	48.9228	74.2983	118.209	112.177	30.5505	153.488	47.0182	32.9776	74.396	118.209	112.081	167.553	38.7099	36.7789	109.264	88.7948	104.521	62.8088	12.8995	53.747	31.233	134.217	11.916	28.7259	23.3843	67.1751	50.7889	81.0021
	55.4	105.245		55.4	49.6952	181.175	114.263	163.849	87.3849	53.1427	49.5021	110.786	127.415	167.019	88.1714	198.977	9.3525	20.7644	3.2057	23.4297	150.434	48.4491	74.0409	118.329	111.886	30.6153	153.488	47.0219	33.3204	74.1267	118.329	111.834	168.118	38.373	37.1469	109.313	89.4872	105.245	63.1169	12.9019	54.0407	31.2591	134.205	11.1123	28.3197	23.1558	66.4153	51.0654	81.5392
	55.5	105.872		55.5	50.0423	181.647	115.043	163.829	87.9632	52.3862	49.4635	110.687	127.434	167.461	88.0566	199.68	10.454	20.7718	3.45205	23.1505	151.24	48.077	73.7677	118.551	111.839	30.9552	153.488	46.996	33.5939	73.8492	118.551	111.759	168.919	38.0657	37.4421	109.296	90.0816	105.872	63.401	12.9097	54.1462	31.2366	134.23	10.4505	27.9732	23.1226	65.6452	51.284	81.7907
	55.6	106.488		55.6	50.4696	181.814	115.966	163.788	88.4521	51.3923	49.4242	110.548	127.42	167.816	88.0634	200.308	11.6397	20.7804	3.85736	23.1333	151.893	47.5477	73.507	118.203	111.677	31.2321	153.488	47.0406	33.832	73.5981	118.203	111.641	169.831	37.5679	37.7196	109.353	90.6013	106.488	63.5925	12.8602	54.4361	31.1498	134.157	9.89619	27.6507	23.1196	65.047	51.541	81.8514
	55.7	107.22		55.7	50.9682	182.285	116.729	164.067	89.1408	50.7039	49.1207	110.253	127.39	168.32	88.0206	200.906	12.6627	20.7363	4.4921	23.3991	152.407	47.1119	73.3534	117.712	111.552	31.4793	153.488	46.9987	34.2302	73.4227	117.712	111.501	170.5	37.1087	37.7476	109.363	90.6013	107.22	64.0026	12.8356	54.7843	31.2283	133.982	9.42638	27.2031	23.1038	64.4237	51.8225	81.8449
	55.8	107.865		55.8	51.3575	182.354	117.581	164.192	89.6531	49.941	48.9246	109.973	127.337	168.892	88.0264	201.562	13.6042	20.7961	5.49569	23.6145	152.995	46.5401	73.215	117.333	111.331	31.794	153.488	46.9728	34.5317	73.2969	117.333	111.277	171.259	36.5281	37.9902	109.486	90.6013	107.865	64.1866	12.6446	55.1554	31.1497	133.842	8.88425	26.8739	23.0806	63.8208	52.1134	81.8119
	55.9	108.19		55.9	51.9003	181.972	118.453	164.174	90.2823	49.2415	48.7518	109.825	127.215	169.314	87.9374	202.308	14.8886	20.9329	6.19864	23.9706	153.602	45.8542	73.1632	117.009	111.042	32.3405	153.488	47.0202	34.7787	73.2426	117.009	110.976	171.851	36.0579	38.2595	109.526	90.6013	108.19	64.4988	12.6513	55.6748	31.2279	133.39	8.5355	26.5986	23.1143	63.2067	52.4024	81.8343
	56	108.787		56	52.4276	181.513	119.291	164.128	90.6235	48.4002	48.5463	109.628	127.349	169.708	87.87	203.099	15.7816	21.1805	6.84166	24.0231	154.296	45.1844	73.2067	116.502	110.82	32.6463	153.488	47.0038	35.2915	73.2985	116.502	110.724	172.507	35.7096	38.6938	109.546	90.6013	108.787	64.8025	12.6437	55.9457	31.225	133.008	7.99239	26.2928	23.1542	62.3507	52.7069	81.9013
	56.1	109.655		56.1	52.8281	181.189	119.973	164.142	90.877	47.6346	48.1969	109.326	127.188	170.205	87.9955	203.091	16.9102	21.5221	7.27479	23.959	155.28	44.3374	73.4863	116.466	110.533	32.9427	153.488	47.0123	35.3835	73.5938	116.466	110.45	173.049	35.2035	38.6872	109.551	90.6013	109.655	65.1319	12.886	56.2243	31.1625	132.949	7.45466	25.9611	23.1269	61.7351	52.9951	81.9551
	56.2	110.342		56.2	53.1238	181.034	120.556	164.162	90.7975	46.8935	47.9792	109.197	127.238	170.735	88.0172	202.779	17.9199	21.8551	7.87554	23.6682	155.966	43.5432	73.8133	116.549	110.491	33.0704	153.488	47.0367	35.9083	73.994	116.549	110.414	173.935	34.8571	38.6696	109.553	90.6013	110.342	65.3078	12.9652	56.5235	31.239	132.795	7.03197	25.6	23.1395	61.3373	53.1469	82.2291
	56.3	110.94		56.3	53.3301	181.149	121.29	164.221	90.6703	46.1099	47.8393	108.888	127.142	171.241	88.0496	202.456	19.0441	22.4513	8.42979	23.1485	156.633	43.441	74.2464	116.484	110.168	33.3867	153.488	46.9921	36.4968	74.3293	116.484	110.086	174.514	34.4768	38.8516	109.592	90.6013	110.94	65.3305	13.1984	56.811	31.2548	132.758	6.54844	25.2837	23.1375	60.8157	53.2479	82.7831
	56.4	111.437		56.4	53.7171	181.678	122.182	164.43	90.4187	45.2021	47.553	108.701	127.165	171.709	88.022	202.214	20.231	22.8666	8.66745	22.5138	157.435	43.4264	74.3153	116.583	109.866	33.7085	153.488	47.0181	36.845	74.446	116.583	109.731	174.889	34.1259	38.8602	109.639	90.6013	111.437	65.4323	13.4859	57.0304	31.2355	132.688	6.10318	24.8073	23.1898	60.3531	53.2663	83.2954
	56.5	112.008		56.5	54.2439	182.056	123.056	164.479	90.109	44.3854	47.3643	108.447	127.138	172.428	87.9097	201.992	21.2641	23.1172	9.30657	21.8498	158.3	43.4106	74.5222	116.836	109.408	33.9443	153.488	47.0471	37.3162	74.6196	116.836	109.339	175.387	33.6422	38.6567	109.777	90.6013	112.008	65.5617	13.7432	57.1869	31.2562	132.767	5.69975	24.4605	23.2081	59.9582	53.3381	83.3451
	56.6	112.814		56.6	54.5859	182.406	123.771	164.486	89.7684	43.6081	47.2838	108.28	127.155	172.821	87.7581	201.934	22.2934	23.4776	9.97176	21.2369	159.119	43.5169	74.6464	117.139	109.393	34.0673	153.488	47.0053	37.9217	74.8001	117.139	109.334	175.669	33.2713	38.8772	109.868	90.6013	112.814	65.6239	14.0928	57.3713	31.2625	132.823	5.1367	24.1412	23.2195	59.6394	53.3472	83.3557
	56.7	113.228		56.7	54.9925	182.929	124.55	164.503	89.5678	42.7801	47.041	107.961	127.163	172.92	87.7127	201.873	23.5216	24.0018	10.4955	20.8375	159.614	44.1222	74.8267	117.965	109.537	34.3303	153.488	47.0286	38.3423	74.9287	117.965	109.43	175.912	33.016	39.1252	110.066	90.6013	113.228	65.5938	14.6234	57.4715	31.2363	132.794	4.77747	23.6814	22.8848	59.4354	53.3236	83.5735
	56.8	113.402		56.8	55.3897	183.519	125.471	164.748	89.5985	42.0104	47.0166	107.531	127.188	172.933	87.7287	201.693	24.3426	24.1076	11.6481	20.392	160.093	44.7076	74.8444	118.665	109.35	34.538	153.488	47.0354	38.6551	74.9274	118.665	109.255	176.003	32.8084	39.1464	110.165	90.6013	113.402	65.6996	15.009	57.6201	31.2347	132.777	4.0531	23.3826	22.8848	59.5155	53.2997	83.5434
	56.9	113.121		56.9	55.6877	183.912	126.082	164.872	89.7684	41.3743	46.7778	107.673	127.345	173.152	87.6462	201.571	25.2264	24.3388	12.4352	20.0534	160.057	45.2537	74.6616	118.91	109.331	34.7949	153.488	46.9917	39.2813	74.7705	118.91	109.226	176.056	32.6721	39.2269	110.424	90.6013	113.121	65.971	15.0335	57.7322	31.2639	132.789	3.38272	23.0665	22.8848	59.6655	53.318	83.4339
	57	111.94		57	56.0325	184.404	126.409	165.209	89.7819	40.8161	46.6767	107.962	127.392	173.445	87.5694	201.429	26.3097	24.5143	13.054	19.8426	159.929	45.857	74.5189	119.018	109.344	34.9085	153.488	47.0374	39.6307	74.6099	119.018	109.277	176.134	32.5236	39.2528	110.457	90.6013	111.94	66.1651	14.863	57.9206	31.2446	133.242	3.22468	22.721	22.8848	59.5133	53.3887	83.3662
	57.1	111.194		57.1	56.361	184.883	125.847	165.355	89.7127	39.9612	46.8363	108.256	127.383	173.76	87.5786	201.329	27.476	24.725	13.6491	19.7164	159.446	46.4426	74.5073	118.961	109.361	35.0874	153.488	46.9821	39.8626	74.6041	118.961	109.244	175.901	32.2565	39.2984	110.714	90.6013	111.194	66.2997	14.428	58.0274	31.2394	133.872	3.07823	22.2409	22.8848	59.374	53.3748	83.3636
	57.2	110.579		57.2	56.4303	185.296	125.075	165.601	89.3073	39.291	47.2964	108.428	127.409	174.127	87.6827	201.161	28.5211	24.8034	14.2169	19.554	158.685	47.1342	74.3314	118.812	109.395	35.0703	153.488	47.0595	40.3066	74.4515	118.812	109.334	175.013	32.0919	39.4913	110.999	90.6013	110.579	66.5112	14.1143	58.1823	31.2675	134.135	3.13627	21.9004	22.8848	58.8897	53.3899	83.032
	57.3	110.519		57.3	56.1565	185.839	124.263	165.853	89.0193	38.3801	47.5528	108.85	127.462	174.633	87.6722	201.142	29.632	24.8287	14.7353	19.6794	158.049	47.7717	74.3199	118.589	109.604	35.1439	153.488	47.0183	40.6695	74.4315	118.589	109.529	173.746	31.6525	39.5271	111.315	90.6013	110.519	66.7256	13.8344	58.3343	31.246	134.206	3.37577	21.281	22.8848	58.8034	53.3851	82.1298
	57.4	110.831		57.4	55.9385	186.355	123.612	165.764	88.7657	37.3059	47.6678	109.008	127.734	175.012	87.3732	201.186	30.7599	25.0009	15.7156	19.7563	157.39	48.3544	74.2496	118.576	109.883	35.2539	153.488	46.9995	40.9709	74.3463	118.576	109.794	172.403	31.2806	39.527	111.659	90.6013	110.831	66.9019	13.4183	58.5146	31.2378	134.191	3.40512	20.9514	22.8848	58.5724	53.4014	81.2663
	57.5	111.364		57.5	55.7897	186.927	123.054	165.403	88.4674	36.319	47.8765	109.302	128.024	175.315	87.469	201.253	31.7302	25.0455	16.4045	19.708	156.626	48.9903	74.2537	118.514	110.351	35.3287	153.488	46.9766	41.5082	74.3306	118.514	110.267	170.964	30.7914	39.5901	111.992	90.6013	111.364	67.0702	12.9707	58.6008	31.2619	134.501	3.90964	20.6348	22.8848	58.7372	53.6315	80.6446
	57.6	112.204		57.6	56.0008	187.496	122.755	165.413	88.3335	35.3011	48.1746	109.594	128.47	175.337	87.1595	201.181	32.77	25.334	17.0004	19.5427	156.082	49.3886	74.2683	118.818	110.55	35.5418	153.488	46.9799	41.8134	74.3615	118.818	110.46	169.871	30.5009	39.7413	112.084	90.6013	112.204	67.3586	12.3422	58.7519	31.2713	134.826	4.46349	20.3198	22.8848	59.034	53.6523	80.2114
	57.7	112.874		57.7	56.0844	188.068	122.603	165.673	88.1447	34.3354	48.4645	109.904	128.711	175.45	86.9675	201.355	33.725	25.6486	17.5602	19.5013	155.497	49.6572	74.0533	119.033	110.263	35.7821	153.488	46.982	42.2442	74.1855	119.033	110.192	169.304	30.3781	39.7867	112.247	90.6013	112.874	67.6168	11.9844	58.7828	31.2558	135.411	4.96365	20.0034	22.8848	59.4149	53.6155	79.5638
	57.8	113.573		57.8	56.0799	188.546	122.215	165.858	88.0914	33.3613	48.7289	110.215	128.869	175.613	86.8264	201.429	34.7929	25.9413	18.2541	19.4791	154.873	49.2141	74.0184	119.073	110.202	35.8912	153.488	46.9901	42.9356	74.1175	119.073	110.128	169.6	30.4187	39.7766	112.368	90.6013	113.573	67.785	11.4389	58.7668	31.2876	136.021	5.67155	19.3978	22.8848	59.6598	53.5986	78.8305
	57.9	114.433		57.9	56.2382	189.076	121.61	165.695	88.0116	32.4757	48.8235	110.501	128.869	175.775	86.7162	201.6	35.7459	26.2053	19.062	19.971	154.452	49.3345	74.0919	119.17	110.469	36.1551	153.488	47.0236	43.2129	74.1983	119.17	110.417	170.628	30.4865	39.8006	112.579	90.6013	114.433	68.0228	10.8498	58.7725	31.259	136.541	6.18266	19.1018	22.8848	59.6805	53.6624	78.017
	58	115.181		58	56.3143	189.605	121.05	165.831	87.728	31.697	48.8248	110.675	128.869	175.818	86.6762	201.653	36.5945	26.5053	20.3078	20.3629	153.72	49.6141	74.3139	119.541	110.747	36.4374	153.488	47.001	43.5821	74.427	119.541	110.663	171.595	30.4903	39.758	112.568	90.6013	115.181	68.5147	10.5425	58.7727	31.2672	137.268	6.63889	18.8718	22.8848	59.7068	53.6531	77.2526
	58.1	115.376		58.1	56.3787	190.069	120.543	165.831	87.428	30.845	48.5816	110.661	128.869	176.001	86.5035	201.711	37.4931	26.8598	21.0749	20.8783	153.067	49.2788	74.3746	119.954	111.102	36.7081	153.488	46.9892	43.8796	74.4733	119.954	111.025	172.174	30.6577	39.7908	112.624	90.6013	115.376	68.8003	10.2201	58.7757	31.2891	138.031	6.89475	18.7967	22.8848	59.7801	53.6497	76.6191
	58.2	115.676		58.2	56.435	190.157	119.884	165.719	87.223	30.0038	48.2944	110.673	128.869	175.879	86.4731	201.848	38.3852	27.1256	21.6123	21.5153	152.481	48.9927	74.3184	120.233	111.375	36.7753	153.488	47.0378	44.2306	74.4277	120.233	111.325	172.45	30.6526	39.7962	112.849	90.6013	115.676	68.9667	9.68608	58.7068	31.277	138.42	6.92558	19.105	22.8848	59.6929	53.5713	76.0558
	58.3	116.261		58.3	56.3732	189.862	119.089	165.72	87.2483	29.2022	48.0421	110.402	128.869	175.871	86.4213	201.889	39.2667	27.2301	22.1356	22.1076	151.824	48.5791	74.3944	120.343	111.538	37.0376	153.488	46.982	44.7849	74.5239	120.343	111.451	172.74	30.5987	39.8154	112.889	90.6013	116.261	69.2244	9.09382	58.7813	31.2808	139.208	7.11732	19.6664	22.8848	59.8013	53.6297	75.2587
	58.4	116.912		58.4	56.2587	189.54	118.198	165.55	87.4965	28.2959	47.7167	110.154	128.869	175.834	86.5398	201.748	40.2116	27.482	23.0446	22.7931	151.272	48.2332	74.6511	119.823	111.548	37.0648	153.488	47.0352	45.3471	74.7642	119.823	111.476	173.122	30.466	40.0788	112.943	90.6013	116.912	69.4825	8.54275	58.7813	31.2928	139.863	7.66067	19.9885	22.8848	60.2416	53.4117	74.2746
	58.5	117.8		58.5	56.5114	189.235	117.534	164.97	87.7434	27.3432	47.3996	109.818	128.869	175.889	86.4635	201.736	42.0517	27.8691	23.9551	23.3611	150.665	48.4819	74.7891	119.443	111.592	37.3066	153.488	47.0168	45.9216	74.8812	119.443	111.54	173.745	30.3998	40.4404	113.146	90.6013	117.8	69.5926	7.92847	58.7813	31.2597	140.569	8.17235	19.6561	22.8848	60.654	53.399	73.1867
	58.6	118.52		58.6	56.7192	188.945	117.274	164.487	87.9976	26.6703	47.0831	109.343	128.869	176.006	86.4112	201.859	42.4447	28.0695	24.9279	23.6884	149.905	49.3777	74.6303	119.115	111.601	37.3818	153.488	46.9875	46.5001	74.7558	119.115	111.536	174.347	30.3584	40.9331	113.167	90.6013	118.52	69.8435	7.32616	58.7813	31.2508	141.254	8.61588	19.3794	22.8848	60.9231	53.4388	72.2863
	58.7	119.272		58.7	57.1026	188.697	117.31	163.873	88.1176	26.2117	46.7463	109.052	128.869	176.069	86.4783	201.953	42.9363	28.2244	25.7787	24.206	149.256	50.1913	74.6039	118.85	111.579	37.6487	153.488	47.0421	46.9186	74.6997	118.85	111.487	175.091	30.1368	41.0114	113.197	90.6013	119.272	70.0672	6.76085	58.7813	31.261	142.075	9.31044	19.0717	22.8848	61.2428	53.3644	71.3596
	58.8	119.934		58.8	57.5321	188.419	117.308	163.327	88.1381	25.7405	46.197	108.767	128.869	176.004	86.6744	201.847	43.2878	28.3913	26.4548	24.515	148.493	50.4921	74.5182	118.276	111.376	37.9183	153.488	46.9968	47.4516	74.6126	118.276	111.296	175.715	29.745	40.9925	113.25	90.6013	119.934	70.3293	6.43198	58.7813	31.2824	142.736	9.95081	18.7882	22.8848	61.4808	53.5985	70.4136
	58.9	120.558		58.9	57.9867	188.009	117.275	163.164	88.104	24.8939	45.9135	108.424	128.869	176.065	86.8289	201.851	43.5786	28.6506	27.0953	24.9083	147.787	50.5168	74.5547	117.73	111.38	38.2449	153.488	46.9801	47.7932	74.6467	117.73	111.324	176.181	29.4158	41.0378	113.367	90.6013	120.558	70.6172	6.4342	58.7813	31.252	143.334	10.7017	18.4898	22.8848	61.6705	53.3855	69.6012
	59	121.353		59	58.3865	187.6	117.282	163.297	87.8566	23.7973	45.7901	108.109	128.869	175.973	86.7946	201.976	43.9021	28.7438	27.7461	25.4221	147.295	50.4563	74.5599	117.139	111.546	38.3321	153.488	47.0112	48.3148	74.6473	117.139	111.46	176.751	29.0098	41.2211	113.454	90.6013	121.353	70.7351	6.44638	58.7813	31.2848	144.095	11.1201	18.1907	22.8848	61.7957	53.3904	69.0259
	59.1	122.014		59.1	58.7522	187.198	117.333	163.513	87.6081	22.777	45.7901	107.709	128.869	175.783	86.7221	201.993	44.4291	29.0314	28.3775	25.9546	147.406	49.7184	74.6481	117.031	111.575	38.6254	153.488	47.025	48.8817	74.7457	117.031	111.503	177.051	28.6229	41.2223	113.473	90.6013	122.014	70.943	6.7199	58.7813	31.2563	144.584	11.0961	17.9224	22.8848	62.0077	53.4094	68.1908
	59.2	122.532		59.2	59.0696	186.754	117.311	163.572	87.4245	21.944	45.7901	107.36	128.869	175.726	86.7574	201.863	44.8064	29.2366	29.0544	26.4573	147.658	48.881	74.8515	116.993	111.666	38.5858	153.488	47.005	49.471	74.9451	116.993	111.574	177.208	28.1488	41.2871	113.389	90.6013	122.532	71.0285	6.81808	58.7813	31.2424	145.065	11.0278	17.5771	22.8848	62.0578	53.3757	67.4903
	59.3	122.772		59.3	59.2554	186.457	117.532	163.803	87.2136	21.2665	45.7901	107.153	128.869	175.723	86.8512	201.727	45.2992	29.4921	29.8767	26.8506	148.007	48.0596	74.868	117.011	111.699	38.5548	153.488	47.0387	49.9906	74.9915	117.011	111.651	177.373	27.7966	41.2488	113.503	90.6013	122.772	71.19	7.06469	58.7813	31.2681	145.653	10.9871	17.5771	22.8848	62.0682	53.4097	66.7055
	59.4	123.038		59.4	59.3851	186.149	117.509	163.866	86.9272	20.5878	45.7901	106.878	128.869	175.759	86.9617	201.668	45.6357	29.7488	30.6272	27.4354	148.203	47.2776	74.932	117.161	111.899	38.6271	153.488	46.9843	50.5452	75.0509	117.161	111.804	177.517	27.4322	41.2153	113.532	90.6013	123.038	71.2596	7.39376	58.7813	31.2504	146.166	11.0551	17.5771	22.8848	62.3015	53.5546	65.8279
	59.5	123.375		59.5	59.5601	185.865	117.714	163.801	86.8541	19.6807	45.7901	106.568	128.869	175.783	86.8022	201.391	45.9716	29.8983	30.8179	28.0693	148.609	46.7029	74.9655	117.407	111.991	38.9037	153.488	47.0382	51.0144	75.0868	117.407	111.924	177.796	27.2607	41.2359	113.665	90.6013	123.375	71.5478	7.60199	58.7813	31.2609	146.523	11.3946	17.5771	22.8848	62.3942	53.4108	65.0537
	59.6	123.604		59.6	59.8079	185.77	117.771	163.838	86.5881	18.4869	45.7901	106.335	128.869	175.889	86.7953	201.402	46.4498	29.9408	31.0239	28.805	148.8	46.355	74.9432	117.697	112.152	38.9092	153.488	46.9869	51.5167	75.0501	117.697	112.085	177.67	27.1947	41.2749	113.703	90.6013	123.604	71.6132	7.60682	58.7813	31.272	146.901	12.0021	17.5771	22.8848	62.2965	53.6099	64.0312
	59.7	123.645		59.7	60.1102	185.609	117.932	163.882	86.3986	17.4882	45.7901	106.062	128.869	176.158	86.9635	201.452	46.7839	30.1604	31.2676	29.5249	148.911	46.2972	74.8377	117.933	112.233	38.9471	153.488	47.0553	52.0857	74.945	117.933	112.201	176.824	27.1148	41.08	113.76	90.6013	123.645	71.7942	7.59447	58.7813	31.2881	147.413	12.5159	17.5771	22.8848	62.2488	53.6257	63.0914
	59.8	123.806		59.8	60.4762	185.56	118.143	164.08	86.2649	16.7039	45.7901	106.215	128.869	176.474	87.3424	201.404	47.0947	30.3972	31.4493	30.0701	149.322	46.3356	74.5135	118.04	112.425	38.9877	153.488	47.0088	52.3463	74.6144	118.04	112.375	176.277	26.9015	40.7498	113.845	90.6013	123.806	72.0623	7.5856	58.7813	31.2583	147.5	12.8286	17.5771	22.8848	62.1377	53.676	62.2451
	59.9	124.085		59.9	60.795	185.5	118.388	164.229	85.9262	15.9506	45.7901	106.531	128.869	176.833	87.7217	201.314	47.4516	30.6515	31.8396	30.6143	150.349	46.4556	74.2691	118.365	112.473	38.9782	153.488	47.0319	52.6427	74.3686	118.365	112.439	175.385	26.8291	40.9794	113.932	90.6013	124.085	72.3124	7.94112	58.7813	31.2634	147.985	13.3583	17.5771	22.8848	62.2435	53.6686	61.2818
[truncated: 18 more columns]

## Sheet: Fig 2ef
	C. insecticola			C. insecticola			C. insecticola
	Forward			Backward				Forward	Backward	Forward	Backward
	time	count		time	count		time	count	count	%	%
	0.5	669		0.5	650		0.5	669	650	50.7202	49.2798
	1	296		1	214		1	296	214	58.0392	41.9608
	1.5	154		1.5	81		1.5	154	81	65.5319	34.4681
	2	106		2	70		2	106	70	60.2273	39.7727
	2.5	73		2.5	34		2.5	73	34	68.2243	31.7757
	3	53		3	20		3	53	20	72.6027	27.3973
	3.5	45		3.5	9		3.5	45	9	83.3333	16.6667

## Sheet: Fig 3b
	No.	1	2	3	4	5	6	7	8	9	10	11	12	13	15
	species	C. insecticola	C. megalo	C. glathei	C. telluris	P. tropica	P. mimosarum	P. tuberum	P. graminis	B. plantarii	B. anthina	P. oxa	P. norim	C. taiwanensis	S. enterica
	1	32.2143	33.3602	29.1134	9.76262	33.1891	36.155	18.6848	44.1188	31.719	19.909	18.1388	18.2547	30.2369	16.596
	2	35.0925	15.2982	8.11134	4.92794	49.2224	31.365	20.7563	34.5709	35.3605	22.7245	9.86168	17.2292	16.9526	31.4715
	3	13.8738	10.5871	32.288	22.3136	29.2756	32.6757	29.8051	38.5833	18.3611	18.3375	15.945	19.0662	25.245	21.274
	4	32.2143	17.4946	32.2025	30.623	41.9547	23.3685	23.7807	39.4681	14.0614	9.56224	14.4449	25.2725	26.5217	27.1781
	5	29.0959	23.7661	25.1866	25.6599	38.6458	28.1009	10.7623	36.8941	17.7297	13.3399	28.6055	21.569	18.824	23.1504
	6	19.2261	28.6493	10.1764	17.0727	5.85148	26.3863	18.9282	30.5745	39.4119	7.17235	32.4219	14.5069	33.3223	26.2198
	7	18.2905	17.3983	22.5294	23.9098	23.9323	36.5007	20.1984	20.2384	34.2856	22.2392	23.4926	22.9554	27.2976	21.2476
	8	31.1636	25.0083	17.5641	18.5065	43.3377	20.1734	22.1983	20.1639	26.3423	6.91957	20.3345	22.4673	24.2914	21.1067
	9	13.3123	21.9038	16.1006	32.7251	32.2194	19.645	24.2309	40.4169	16.1517	14.4556	15.3838	23.8088	20.5605	26.2691
	10	13.4255	19.1969	28.4163	19.3034	37.3978	35.2998	33.3599	30.1928	16.4065	17.5422	36.2353	15.3796	27.7556	15.6502
	11	18.0631	29.369	23.1658	16.9835	45.7682	34.9998	21.2198	42.4857	15.0691	11.4085	21.6852	11.8059	13.2477	33.0872
	12	29.576	19.0112	10.0124	23.9663	27.2545	28.7039	17.209	36.9635	11.0207	21.028	21.5135	21.2305	8.56122	18.283
	13	15.5324	26.9517	26.4154	15.1522	46.9417	31.4832	22.6589	39.0143	28.8089	14.4571	17.3728	18.6959	32.871	21.2035
	14	21.9864	28.0554	37.9138	13.1296	37.8604	23.6854	21.7454	16.6465	17.2932	11.3192	30.3352	22.1915	9.48298	18.8468
	15	37.3316	22.2922	18.0568	22.2134	14.0221	24.4677	23.2017	19.9032	15.3875	16.8668	8.00937	22.815	9.64885	30.1127
	16	30.6524	30.3221	19.8983	11.1733	46.8741	27.4123	19.9342	22.2278	22.4003	8.13947	32.204	22.1824	42.6788	23.9762
	17	38.0277	23.0018	7.55943	14.3899	21.1685	23.7012	32.5652	22.2835	28.1354	12.9633	13.6503	25.045	16.3494	13.5087
	18	30.1997	23.2883	12.1718	25.5286	44.9112	35.8722	28.3658	53.938	27.0205	16.5821	20.3459	19.9883	18.1354	19.1108
	19	34.824	18.5339	24.6505	27.1691	46.8484	15.0977	29.3815	46.2624	25.7233	17.638	22.7254	13.3952	25.6649	20.9945
	20	33.9428	14.7509	40.5056	17.7443	14.872	25.5885	20.4852	46.202	28.0945	11.1223	14.491	17.6818	7.10201	26.674
	average	26.4023	22.412	22.1019	19.6127	34.0774	28.0341	22.9736	34.0574	23.4392	14.6863	20.8598	19.7771	21.7375	22.7981
	SD	8.42361	5.77729	9.46436	6.94469	12.4116	6.02553	5.33575	10.4609	7.93513	4.76063	7.5964	3.76837	9.2849	5.16189

## Sheet: Fig 3c
	No.	1	2	3	4	5	6	7	8	9	10	11	12	13	15
	species	C. insecticola	C. megalo	C. glathei	C. telluris	P. tropica	P. mimosarum	P. tuberum	P. graminis	B. plantarii	B. anthina	P. oxa	P. norim	C. taiwanensis	S. enterica
	1	60.795	279.522	108.556	19.338	94.639	0	0	186.641	4.102	0	48.345	66.218	0	42.2263
	2	185.5	302.376	129.213	106.359	260.77	0	0	121.595	9.669	0	19.338	93.174	0	33.0918
	3	118.388	68.562	127.455	56.256	104.601	0	0	40.5805	0	0	69.734	31.644	0	10.8242
	4	164.229	210.374	65.339	21.975	186.055	0	0	18.752	2.051	0	70.32	66.218	0	21.1784
	5	85.9262	169.061	90.83	9.962	202.17	0	0	11.72	2.1975	0	2.051	15.236	0	33.9674
	6	106.531	97.276	102.843	83.798	198.654	0	0	79.989	0	0	92.588	7.032	0	22.4031
	7	176.833	355.995	73.1035	39.848	175.214	0	0	12.013	0	0	9.083	88.486	0	21.6392
	8	87.7217	48.638	61.53	12.013	229.126	0	0	17.1405	1.3185	0	14.064	74.422	0	35.7441
	9	74.3686	223.266	92.588	34.281	145.914	0	0	36.4785	0	0	2.637	56.842	0	14.2588
	10	118.365	101.378	165.545	94.932	244.948	0	0	136.099	4.981	0	46.294	85.556	0	39.5159
	11	112.439	117.493	186.055	26.37	33.988	0	0	39.262	0	0	8.79	82.04	0	13.7205
	12	175.385	46.001	19.924	29.593	51.861	0	0	22.561	13.0385	0	70.613	12.892	0	12.0726
	13	26.8291	53.619	39.262	52.74	19.4845	0	0	148.258	16.115	0	73.543	32.23	0	26.1393
	14	40.9794	123.06	43.657	22.268	34.281	0	0	110.461	13.478	0	43.657	77.938	0	37.3367
	15	113.932	120.423	19.045	12.892	21.682	0	0	167.01	16.115	0	42.485	90.244	0	30.7843
	16	51.275	63.288	57.135	12.892	38.09	0	0	154.704	3.223	0	64.46	103.136	0	31.1989
	17	162.615	38.09	140.054	75.008	11.72	0	0	35.16	1.465	0	42.192	35.16	0	14.6425
	18	31.351	46.88	42.192	27.835	67.976	0	0	27.542	5.274	0	43.071	138.296	0	34.0545
	19	28.714	112.512	116.028	31.351	19.338	0	0	61.823	1.758	0	70.32	43.95	0	16.0733
	20	153.825	67.976	37.797	63.7275	135.952	0	0	133.022	20.803	0	17.58	8.79	0	10.9127
	average	103.8	132.29	85.9076	41.6719	113.823	0	0	78.0406	5.77943	0	42.5583	60.4752	0	25.0892
	SD	52.0415	91.9657	46.7446	28.5216	83.4152	0	0	58.3992	6.42306	0	26.953	35.1212	0	10.2585

## Sheet: Fig 3d
	species	uninfection	innfection
	Caballeronia insecticola	100	0
	Caballeronia megalochromosomata	100	0
	Caballeronia glathei	100	0
	Caballeronia telluris	100	0
	Paraburkholderia tropica	100	0
	Paraburkholderia mimosarum	0	100
	Paraburkholderia tuberum	0	100
	Paraburkholderia graminis	100	0
	Burkholderia plantarii	0	100
	Burkholderia anthina	10	90
	Pandoraea oxalativolans	100	0
	Pandoraea norimbergensis	100	0
	Cuprividus taiwanensis	0	100

## Sheet: Fig 3f
	C. insecticola
		unwrap	stop	wrap	ring	uncategorized
	Control	81.1594	0	14.4928	0	4.34783
	Q-1D	17.5	12.5	65	0	5
	B. anthina
		unwrap	stop	wrap	ring	uncategorized
	Control	59.0909	14.7727	0	18.1818	7.95455
	Q-1D	2.08333	75	0	22.9167	0
	P. norimbergensis
		unwrap	stop	wrap	ring	uncategorized
	Control	81.5789	0.657895	15.1316	0	2.63158
	Q-1D	32.4324	13.5135	45.9459	0	8.10811

## Sheet: Fig 3h
	wrap			unwrap
ΔR/(H/2)	U/U0		ΔR/(H/2)	U/U0
0.025	0.129		0.1	0.0417
0.05	0.205		0.2	0.228
0.1	0.272		0.3	0.432
0.2	0.383		0.4	0.599
0.3	0.447		0.5	0.729
0.4	0.478
0.5	0.49

[truncated: 15 more sheets: Fig 4d, Fig 4e, Fig 4f, Fig S1de, Fig S2, Fig S3, Fig S4a, Fig S4b, Fig S4cd, Fig S5a, Fig S5b, Fig S5c, Fig S6c, Fig S7d, Fig S8c]
